# Supplementary material for: City-level climate change mitigation in China
Source: Sci Adv. 2018 Jun 27;4(6):eaaq0390. doi: 10.1126/sciadv.aaq0390 (PMC6021142; doi:10.1126/sciadv.aaq0390)
Supplement: http://advances.sciencemag.org/cgi/content/full/4/6/eaaq0390/DC1 [file aaq0390_DataS1.xlsx]

## Sheet: Energy
		Ename	Cname	Total	Raw Coal	Cleaned Coal	Other Washed Coal	Briquettes	Coke	Coke Oven Gas	Other Gas	Other Coking Products	Crude Oil	Gasoline	Kerosene	Diesel Oil	Fuel Oil	LPG	Refinery Gas	Other Petroleum Products	Natural Gas	Process
1	100	Beijing	北京	102.622	39.5673	0.0066058	0.0816695	0.49058	6.34042	0.904978	0.0361609	0	0	10.8594	11.9166	7.33174	0.494969	1.26539	2.4778	0.383218	15.2364	5.22926
2	200	Tianjin	天津	132.009	73.5609	2.20319	0.207474	0.0447541	18.8716	0.673335	0	4.69146	0.618648	6.00071	0.64943	10.3037	2.81188	1.15174	1.41773	0	4.76657	4.0364
3	301	Shijiazhuang	河北石家庄	119.538	60.0618	9.82166	0.878708	0.136	10.7616	0.610771	0.347861	0.224133	5.03903	1.22299	0.0369899	3.31968	0.0701808	0.250449	0.525241	0	0.368606	25.862
4	302	Tangshan	河北唐山	194.022	65.0029	4.48583	0.0153467	1.46399	91.8739	3.97544	0.000595928	1.61665	0.00510535	1.81049	0.0473482	3.63522	0.0418218	0.317782	0.000113605	0	0.933435	18.7956
5	304	Handan	河北邯郸	129.566	43.1163	25.1983	2.00399	0.132792	43.9621	2.52983	0.807045	0	0	1.63738	0.0594336	5.33781	0.126592	0.295731	0	0	0.294151	4.06449
6	307	Zhangjiakou	河北张家口	53.1585	35.7598	0	0.223323	0.0406666	10.8796	1.07844	0	0	0	1.46855	0.0105445	2.91424	0.0243782	0.153298	0	0	0.102868	0.502798
7	401	Taiyuan	山西太原	86.9872	48.4513	11.3585	2.62214	0.118294	9.84859	4.04757	0.453126	0.464938	0	1.31678	0.107428	3.02756	0.0535513	0.143416	0	0	1.15585	3.81823
8	403	Yangquan	山西阳泉	32.9883	25.4923	2.52379	0.512749	0.0323418	0.0364765	0.21425	0.00818976	0	3.66578e-05	0.658988	0.056288	1.72574	0.000674912	0.0459716	0	0	0.562633	1.11785
9	404	Changzhi	山西长治	57.4052	32.569	2.53467	2.30976	5.19229	6.80689	1.15131	2.97461	0.095522	0	0.562708	0.0392338	1.30671	0.000499357	0.0558318	0	0	0.210681	1.59549
10	405	Jincheng	山西晋城	34.6308	24.27	0.255443	0.487758	0.94244	2.55855	0.0678271	0.0191307	0	0	0.46463	0.038672	1.09461	0.0274404	0.0337475	0	0	0.165058	4.20554
11	406	Shuozhou	山西朔州	27.1601	23.2938	0.0051363	0.322911	0.0367595	0.484975	0.147375	0.177068	0	0	0.456937	0.0296134	1.45515	0.00046535	0.0539557	0	0	0.233946	0.462004
12	407	Jinzhong	山西晋中	60.6516	49.5848	0.156744	1.2424	0.0723796	3.10663	1.42074	0.744057	0.217498	0	0.689624	0.054674	1.64425	0.0124143	0.0695095	0	0	0.369112	1.26678
13	409	Xinzhou	山西忻州	24.1657	15.3609	4.56866	0.573121	0.885773	0.602377	0.167015	0.00313707	0	0	0.409541	0.0228769	0.883905	0.00037769	0.0567623	0	0	0.392025	0.23928
14	501	Hohhot	内蒙古呼和浩特	68.9984	57.5661	0.023845	0.0016466	1.1576	1.01457	0	0	0.114469	0	0	0	4.25493	0.0494258	0.0475891	0.0192741	0	1.61947	3.1294
15	502	Baotou	内蒙古包头	119.198	52.43	20.8807	3.03156	0.82554	24.6412	2.32716	0.655741	0.0649757	0	2.0587	0.0790207	5.65074	0.0100399	0.0448143	0	0	1.2851	5.21252
16	503	Wuhai	内蒙古乌海	21.6457	13.9138	0.0351248	0	0	3.50411	0.858686	0	0.401622	0	0.296036	7.58786e-05	1.04151	0.00657138	0	0.0034115	0	0.0920471	1.4927
17	504	Chifeng	内蒙古赤峰	38.0514	27.7966	2.35257	2.00769	0.260582	0.0414848	0	0.00147444	0	0	0.824266	0.0125867	1.77103	0	0.0232391	0	0	0.241066	2.71882
18	505	Tongliao	内蒙古通辽	61.2149	54.2031	0	0	0	0.0209991	0	0.0935606	0.00176106	0.0021022	0.634811	0	2.19971	0.224951	0.0566686	0	0	0.023768	3.75353
19	506	Ordos	内蒙古鄂尔多斯	131.562	88.3575	17.4743	3.35332	0.775591	1.32348	0.29689	0.000651044	1.46714	0	2.23694	0.0873268	6.87397	0.0416213	0.017659	0	0	5.00233	4.25325
20	509	Ulanqab	内蒙古乌兰察布	43.1452	33.6394	0.000137706	1.11188	0.099815	3.55862	0	0.000999659	0.0247708	0	0.445099	0.0119344	1.15431	0.000418922	0.0157559	0	0	0.155234	2.9268
21	601	Shenyang	辽宁沈阳	63.3635	35.616	6.17788	1.23893	0.0857308	0.434832	0	0.0817498	0	2.5345	4.63941	0.246666	7.33387	1.32737	0.676909	0	0	1.15647	1.81315
22	602	Dalian	辽宁大连	73.864	34.9258	0.310723	1.02022	0.0484803	0.768285	0.000357456	0.112988	3.27835e-05	6.86391	5.34434	0.262348	9.46733	3.96119	1.44639	2.72725	0	0.17839	6.42601
23	605	Benxi	辽宁本溪	67.0208	10.3972	20.2134	0.146677	0.024523	28.5802	3.90009	0.308193	0	0	0.605423	0.0226431	1.46563	0.219261	0.115865	0	0	0.0204702	1.00124
24	606	Dandong	辽宁丹东	10.0932	5.8588	0.0062286	0.123198	0.00594669	1.08347	0	0.0130241	0	0.248862	0.612122	0.0198392	1.02794	0.190842	0.13583	0	0	0.0181315	0.748954
25	609	Fuxin	辽宁阜新	34.8173	30.5586	0.00293683	1.59101	0.00459727	0.680146	0	0.0100771	0	0	0.382867	0.00908478	0.686624	0.085412	0.101231	0	0	0.0122775	0.692416
26	701	Changchun	吉林长春	61.1504	43.9105	0.0301666	9.44078e-05	0.0407685	0.203253	0.263044	0	0	0.00877325	1.62458	0.0126159	3.92491	0.0713906	0.28191	0	0	0.609494	10.1689
27	702	Jilin	吉林吉林	41.3167	26.4562	0.147277	0.744549	0.0219474	2.50415	0.0582081	0	5.03159e-05	0	1.25606	0.00800176	3.27763	1.0306	0.16956	0.756943	0	0.492347	4.39319
28	703	Siping	吉林四平	21.8012	15.8592	0.00343383	0.0175014	1.54527	0.0393907	0.0348241	0	0	0.0539103	0.412855	0.00188923	1.01954	0.00515312	0.11241	0	0	0.251851	2.44398
29	704	Liaoyuan	吉林辽源	18.4411	14.0744	0.00169066	0	0.00452313	2.01976	0.0154145	0	0	3.25665e-05	0.206712	0.00143387	0.480401	0.00347498	0.0454769	0	0	0.0819913	1.50583
30	708	Baicheng	吉林白城	7.6107	6.20152	0.348222	0	0.00816827	0.0378643	0.022312	0	0	0.00560387	0.239597	0.00126144	0.546352	0.00346208	0.0694092	0	0	0.12692	0
31	709	Yanbian	吉林延边	14.3418	11.7982	0.0704731	0	0.0078685	0.0231201	0.0401418	0	0	0	0.334513	0.00179324	0.730957	0.00589161	0.0998159	0.00928149	0	0.182913	1.03688
32	801	Harbin	黑龙江哈尔滨	68.9284	41.4884	0.0998243	0.285827	0.00298312	1.64037	0	0.181428	0	7.5808	4.42972	0.378547	6.17757	0.0783036	0.63655	0.5117	0	0.289963	5.14646
33	802	Qiqihaer	黑龙江齐齐哈尔	45.6082	34.8746	2.83721	0.0822113	0.000531962	0.365588	0.116494	0.950117	0.00118746	0.0110404	1.11539	0.0764174	2.05078	0.00136968	0.265293	0	0	0.311192	2.54881
34	803	Jixi	黑龙江鸡西	44.1072	40.7202	1.52716	0.01302	0.0168195	0.892876	0.00381633	0	0	0.0138325	0.227086	0	0	0	0	0	0	0.0585774	0.633878
35	804	Hegang	黑龙江鹤岗	43.151	42.3004	0.623497	3.56603e-06	0	0	0	0	0	0	0.0106358	9.53301e-07	0.0428615	0.00370768	1.14217e-05	0	0	3.12088e-06	0.169889
36	805	Shuangyashan	黑龙江双鸭山	18.8419	9.77277	3.37532	0.805322	0	2.46633	0.225705	0	0	0	0.378372	0.0243875	0.9415	0	0.125155	0	0	0.0341726	0.692915
37	806	Daqing	黑龙江大庆	106.795	46.142	0	1.35443	0.0268508	0.00604	0.206407	0	0	46.1756	1.18784	0.0778736	2.19796	2.29883	2.0822	3.02112	0	0.381584	1.63668
38	807	Yichunhlj	黑龙江伊春	8.37322	2.46038	1.79587	0.0440573	0	2.98163	0	0	0	0	0.258994	0.0114152	0.641219	0	0.141109	0	0	0.0385576	0
39	808	Jiamusi	黑龙江佳木斯	11.4542	3.26997	1.88806	2.04266	0.000398937	0.0129449	0.19491	0	0	7.2989e-08	0.771935	0.0607809	1.41833	0.0145394	0.163713	0	0	0.0491498	1.56682
40	811	Heihe	黑龙江黑河	6.62216	2.51163	0	1.27665	0	0.00143871	0	0	0	0	0.510766	0.0184417	1.22196	0.000220968	0.0883288	0	0	0.0216949	0.971034
41	900	Shanghai	上海	187.49	79.1821	2.24153	0.111986	0.148915	20.2765	2.69327	0.7905	2.44421	0.14325	12.1428	12.097	15.6271	23.5657	3.49909	4.02769	0.00303318	8.46141	0.0334394
42	1001	Nanjing	江苏南京	141.078	38.1388	11.6084	0.183483	0	14.0926	1.10382	0	0	60.791	0.689583	0.00313127	0.833525	0.77383	0.852781	2.76298	0	3.83013	5.41344
43	1002	Wuxi	江苏无锡	73.7661	44.8316	2.15492	2.44937	0.0833524	8.47674	0.00405846	0.218348	0	0.166798	1.66609	0.0858488	1.65613	0.579891	0.277097	8.35334e-05	0	1.52996	9.58585
44	1003	Xuzhou	江苏徐州	78.5635	40.9971	2.1792	1.74079	0	9.27593	0.32357	0.359005	0	0	2.81561	0.167407	2.88078	0.262398	0.34587	0	0	0.241193	16.9747
45	1004	Changzhou	江苏常州	48.1687	17.5582	3.68273	0	0	9.55408	0	0	0	0	1.28906	0.0659982	1.23461	0.113393	0.179075	0	0	1.73329	12.7583
46	1005	Suzhoujs	江苏苏州	172.988	93.9498	20.2061	0.139687	0.114422	30.8332	2.26135	0.9388	0.710669	0	3.16909	0.182646	3.45522	2.00969	0.387865	0	0	6.53434	8.09474
47	1006	Nantong	江苏南通	42.0206	30.7249	0.46465	0.00110438	0.0133123	1.42884	0	0.000566131	0	0	1.82632	0.0810557	1.97807	0.245202	0.485579	0	0	0.18388	4.58713
48	1007	Lianyungang	江苏连云港	20.0031	6.73208	0	0	0	3.36336	0	0	0	4.84896	1.03127	0.0394307	0.972392	0.0586506	0.185327	0	0	0.144156	2.62748
49	1008	Huaian	江苏淮安	23.6995	13.5859	2.05265	0	0.000140036	3.13401	0.26825	0.151848	0.0356539	0.795436	0.782934	0.0339349	0.923484	0.0633701	0.179108	0	0	0.137062	1.55573
50	1009	Yancheng	江苏盐城	24.8642	11.1916	0.000449205	4.40324e-05	0	0.197858	0.0167527	0	0	0.000414434	1.37498	0.0551623	1.71965	0.0847513	0.301013	0	0	0.185888	9.73558
51	1010	Yangzhou	江苏扬州	31.3989	22.2959	0.00763358	0.107029	0.00333709	0.309438	0	0	5.53475e-05	3.02494	1.23384	0.0501953	1.39488	0.149579	0.227084	0.0403166	0	0.405525	2.14913
52	1011	Zhenjiang	江苏镇江	44.2435	33.3138	0.000920487	2.87603e-05	0.149574	1.81326	0.33367	0	0	0	0.959501	0.057586	1.0136	0.363283	0.108297	0.0507283	0	0.604293	5.47495
53	1012	Taizhoujs	江苏泰州	25.3663	15.1453	0.000576478	0.00708664	0.00122559	1.91481	0	0.000172819	0.000397144	0.00120255	1.38508	0.0666027	1.37126	0.297199	0.228221	0.0522017	0	0.272741	4.62223
54	1013	Suqian	江苏宿迁	6.49798	2.7967	0.024613	0	0.016032	0.0541432	0	0	0.235992	0	0.750745	0.0261249	0.786619	0.0418738	0.186318	0	0	0.122736	1.45609
55	1101	Hangzhou	浙江杭州	84.5624	54.8789	1.57643	0.0142371	0.15067	4.02295	0.00662218	0	0	0.0164397	2.80024	0.314788	4.3868	0.731381	1.705	0.00229796	0	3.74608	10.2095
56	1102	Ningbo	浙江宁波	102.103	70.0738	0	0	0.126945	5.16545	0	0	0	8.6797	3.04367	0.480043	5.00488	1.98943	1.79262	0	0	0.209243	5.53686
57	1103	Wenzhou	浙江温州	29.5386	22.8577	0	0	0.155749	0.0617319	0	0	0	0.146575	1.74799	0.187303	2.47405	0.362471	1.26008	0	0	0.159115	0.125808
58	1104	Jiaxing	浙江嘉兴	37.3966	24.7813	0.000862206	0.0834115	0.124312	0.0697256	0	0	0	0	0.85662	0.0441096	1.5361	0.305306	0.703458	0	0	0.467455	8.42392
59	1105	Huzhou	浙江湖州	24.3686	13.9104	0	0	0.0521269	0.0264848	0	0	0	0	0.776556	0.0955661	1.44294	0.27305	0.44833	0	0	0.650409	6.69267
60	1106	Shaoxing	浙江绍兴	39.1084	23.6303	0.499421	0	0.0908099	0	0	0	0	0	1.55019	0.204091	2.48388	1.37901	0.830776	0	0	0.136263	8.30367
61	1107	Jinhua	浙江金华	43.149	30.5847	0.12027	0.0119477	0.119258	0.118196	0.00337556	0	0.0318198	0.00898054	1.14784	0.114573	1.83267	0.398611	0.778517	0.00117135	0	0.504294	7.37281
62	1109	Zhoushan	浙江舟山	6.13169	3.51924	0	0	0.019622	0	0	0	0	0	0.714828	0.132628	1.38747	0.146136	0.18037	0	0	0.0313941	0
63	1110	Taizhouzj	浙江台州	30.8088	24.0616	0	0	0.152701	0.075824	0	0	0	0	1.48407	0.198359	2.50619	0.266408	0.90756	0	0	0.107642	1.04845
64	1111	Lishui	浙江丽水	8.96763	5.42441	0	0.0018468	0.0483014	0	0.000859009	0	0	0.00213251	0.475394	0.0467762	0.809348	0.0574042	0.355686	0.000298084	0	0.119809	1.62537
65	1201	Hefei	安徽合肥	34.064	21.4635	0.849252	2.25442	0.0470883	1.63189	0.234792	1.42448	4.66887e-05	0.00026728	0.982196	0.0564508	2.24947	0.0159336	0.187174	0.0116629	0	0.382031	2.27331
66	1202	Wuhu	安徽芜湖	28.588	15.2944	1.65107	0.00665672	0.0410875	3.06538	0	0	0	0	0.368959	0.027801	0.952682	0.0119779	0.0649922	0	0	0.470615	6.63231
67	1203	Bengbu	安徽蚌埠	12.3579	9.55724	0.0010236	0	0.0233115	7.74003e-05	0	0	0	0	0.224279	0.0197513	0.562809	0.0163963	0.0446889	0	0	0.117108	1.79121
68	1204	Huainan	安徽淮南	53.2778	47.9837	0.0010991	0.00695235	0.0064305	0.00208964	0	0.670883	0.00351176	0	0.17213	0.0081442	0.40901	0.00158947	0.0581319	0	0	0.0781081	3.87603
69	1205	Maanshan	安徽马鞍山	55.4348	16.3906	14.786	0.000197124	0.00132046	19.1682	2.45128	0.000269955	0.00585929	0	0.166667	0.00865528	0.466345	0.0207595	0.0337512	0	0	0.149364	1.78556
70	1206	Huaibei	安徽淮北	38.6048	29.2641	5.29391	1.72308	0.010439	0.0132381	0.0403424	0	0	0	0.166272	0.00966448	0.405145	0.000882023	0.0473499	0	0	0.094463	1.53597
71	1207	Tongling	安徽铜陵	18.9045	12.3817	0.936954	0	0.0748465	1.31795	0.0450795	0	0	0	0.119506	0.00779714	0.339816	0.10981	0.0205908	0	0	0.15688	3.39358
72	1208	Anqing	安徽安庆	18.2035	10.4784	0.0138612	0	0.00931087	0.350904	0	0	0.00172835	3.22714	0.299923	0.0144113	0.681397	0.0625514	0.150743	0.575542	0	0.0933756	2.24425
73	1209	Huangshan	安徽黄山	1.575	0.583616	0.0335563	0.0554161	0.00927954	0.00273276	0.0028731	0	0	3.00315e-05	0.124047	0.00778379	0.312841	0.00242583	0.0285037	0.000317832	0	0.0277335	0.383845
74	1210	Chuzhou	安徽滁州	11.3594	6.57559	0.193714	0.529644	0.00325265	0.0629714	0.0274599	0	0	0	0.234624	0.0124593	0.590257	0.00817627	0.0885152	0.00303771	0	0.288945	2.74075
75	1211	Fuyang	安徽阜阳	13.0197	8.58409	0.001028	0.00702845	0.00254085	0.000543356	0	0	0.000139766	0	0.283209	0.0158418	0.755924	0.00137721	0.141574	0	0	0.0657295	3.16067
76	1212	Suzhouah	安徽宿州	20.6797	17.6711	0.00081953	0	0.0017213	0.00565596	0	0	0	0	0.270291	0.0168628	0.759689	0.00094076	0.091888	0	0	0.0545186	1.80623
77	1213	Chaohu	安徽巢湖	20.0723	10.8347	0.00422769	0	0.00150757	0.305443	0	0	0	0	0.209925	0.0109378	0.560938	0.00206267	0.0753733	0	0	0.0777771	7.98946
78	1214	Luan	安徽六安	8.3713	4.63736	0.00134966	0.461788	0.0288183	0.0694861	0.0239418	0	7.81946e-06	0	0.26383	0.0151102	0.71214	0.00616586	0.115544	0.00264852	0	0.0569984	1.97611
79	1215	Bozhou	安徽亳州	6.91635	4.80907	0.00166312	0.20184	0.00132586	0.0215172	0.0104646	0	0	0	0.219507	0.0133681	0.59415	0.00107305	0.0813399	0.00115763	0	0.0425794	0.917296
80	1217	Xuancheng	安徽宣城	11.6915	7.83124	0.00970606	0.00841124	0.00537523	0.0844825	0	0	0.000561023	0	0.248388	0.0148035	0.619197	0.0290552	0.0704921	0	0	0.0648193	2.70501
81	1301	Fuzhoufj	福建福州	37.9935	23.218	1.69705	0.000647089	0.587829	5.86634	0.123564	0	0.000248359	7.29428e-06	1.75236	0.308043	2.68344	0.928373	0.383166	0	0	0.320613	0.123758
82	1302	Xiamen	福建厦门	11.849	6.81997	0	0	0.0438294	0	0	0	0	0	1.06365	0.220477	1.61317	0.733038	0.195904	0	0	1.15896	0
83	1303	Putian	福建莆田	6.86257	3.43737	0	0	0.00874532	0.000960781	0	0	0	0	0.466371	0.0822484	0.717782	0.158597	0.126252	0	0	1.81051	0.0537403
84	1305	Quanzhou	福建泉州	39.5171	15.1055	0.0458517	0.00196137	1.17445	2.13831	0	0.00533193	0.00075221	4.44483	2.02193	0.577532	4.33694	2.37383	0.631472	4.2493	0	2.40916	0
85	1307	Nanping	福建南平	7.49315	4.11729	0.0045999	0.00121997	0.0050326	0.00631546	0	0	0.0539585	0	0.454874	0.0719254	0.789612	0.165673	0.163145	0	0	0.0890491	1.57045
86	1308	Longyan	福建龙岩	33.5651	13.3058	0.0445052	0	0.783422	1.05868	0	0	0.00672388	0	0.567309	0.123228	1.12567	0.233226	0.146785	0	0	0.114916	16.0548
87	1309	Ningde	福建宁德	10.3152	8.47543	0.0132547	0	0.00675566	0.0610461	0	0	0	0	0.473617	0.0888812	0.81655	0.172394	0.128621	0	0	0.0786547	0
88	1401	Nanchang	江西南昌	39.9496	29.1618	0.349274	0.380358	0.372762	3.37563	0.469934	0	0	0	0.983951	0.0866395	2.71255	0.0885366	0.231529	0.0745215	0	0.070214	1.59193
89	1402	Jingdezhen	江西景德镇	12.0832	4.87464	2.81994	0	0.150242	0.0437775	0.185136	0.122221	0.00444749	0	0.176025	0.0189614	0.473619	0.387701	0.0710989	0	0	0.0765545	2.67884
90	1403	Pingxiang	江西萍乡	25.9699	8.16267	6.41403	0	0.122431	4.97516	1.00661	0.10365	0	0	0.256212	0.024016	0.758449	0.0215597	0.227357	0	0	0.260731	3.63698
91	1404	Jiujiang	江西九江	24.9316	10.0129	0.00389875	0.0215302	0.374332	2.85154	0.0840603	0	0	4.71042	0.457978	0.0372172	1.48615	0.0869736	0.158366	0.496469	0	0.0808747	4.06889
92	1405	Xinyu	江西新余	29.3657	7.98424	7.0316	0	0.0934721	10.6276	0.968567	0.35497	0.001673	0	0.243322	0.0246609	0.802985	0.00376586	0.0478638	0	0	0.0153823	1.16569
93	1406	Yingtan	江西鹰潭	4.79585	3.35209	0	0	0.067466	0.0310362	0.024791	0	0	0	0.145755	0.0120446	0.581402	0.224274	0.113482	0	0	0.0128073	0.230694
94	1407	Ganzhou	江西赣州	15.1627	5.64508	0.0034065	0	0.988384	0.0636741	0.078358	0	0	3.33683e-06	0.49852	0.0387114	1.34414	0.00689384	0.181434	0	0	0.0535289	6.26062
95	1408	Jian	江西吉安	9.61876	7.88184	0.000778654	0.002004	0.322738	0.0261281	0.051062	0	0	0	0.307751	0.0224436	0.868651	0.00408629	0.104185	0	0	0.0270926	0
96	1409	Yichunjx	江西宜春	24.5687	17.8956	0.597672	0.0147272	0.633022	0.014866	0.0736004	0	0	0	0.298631	0.0178258	0.817992	0.00242613	0.148236	0	0	0.0368901	4.01712
97	1410	Fuzhoujx	江西抚州	4.05151	1.63003	0.0347361	0	0.264272	0.0403661	0.0445416	0	0	0	0.308189	0.0245559	0.881079	0.0149274	0.0924786	0.00295704	0	0.0538746	0.659507
98	1411	Shangrao	江西上饶	17.1579	8.72587	0.0034575	0	0.327991	0.212932	0.112703	0	0.00115223	0	0.4509	0.0243867	0.974859	0.0485834	0.317345	0	0	0.0933541	5.86441
99	1501	Jinan	山东济南	64.8847	20.2837	10.2721	2.08403	0.487992	13.0427	0.0368244	0	0	2.97682	2.27861	0.141256	4.75693	1.88992	0.603739	0.436799	0	0.813985	4.77935
100	1502	Qingdao	山东青岛	84.7315	36.2465	2.7693	0.0142833	0.652651	4.44676	0.131333	0	0	17.0182	4.45867	0.256739	8.23708	4.63135	1.00908	1.56696	0	0.613713	2.67883
101	1503	Zibo	山东淄博	89.2462	42.83	6.63028	0	0.363568	7.05727	0.251178	0.141635	0.754762	4.41876	1.742	0.121946	4.12887	2.71891	2.5847	2.20722	0	2.17294	11.1222
102	1505	Dongying	山东东营	51.0794	12.091	0	0	0.124915	0.0163419	0.00736167	0	0	13.8764	0.824438	0.0514182	1.7761	20.8914	0.298168	0.378774	0	0.743142	0
103	1507	Weifang	山东潍坊	67.8833	42.1751	0.495549	0.00048932	0.0251691	7.15379	0.499236	2.37656	0.501147	1.08793	1.99019	0.0285304	4.17227	0.332674	0.194426	0.107591	0	0.546664	6.196
104	1509	Taian	山东泰安	63.9489	45.3043	2.92579	3.63271	0.918253	3.39592	0.167864	0	0	2.27488e-05	1.14339	0.06564	2.42058	0.588917	0.258398	0.000122937	0	0.465728	2.66126
105	1513	Linyi	山东临沂	59.5119	27.0416	10.56	0.239269	0.403644	4.58164	0.527163	0	0	4.80504e-05	1.59028	0.0877684	3.42068	0.795852	0.392832	0	0	0.460494	9.41062
106	1517	Heze	山东菏泽	20.6944	15.4162	0.0953335	0.0138025	0.252421	0.332378	0.0554649	0	0	0.836561	1.00724	0.0286261	1.60885	0.259439	0.341559	0	0	0.446599	0
107	1601	Zhengzhou	河南郑州	76.3374	51.4224	0.107911	0.0582332	0.0895766	2.01027	0.14267	0.0541448	0.378417	0.00154026	2.10935	0.265954	3.85274	0.350684	0.151197	0	0	2.20663	13.1356
108	1603	Luoyang	河南洛阳	66.9681	51.5396	0.0170863	0.0280088	0.0614435	1.56346	0.172372	1.94836	0.0095178	4.14026	0.868293	0.132639	1.79097	0.243586	0.1533	0.947914	0	0.211279	3.14005
109	1604	Pingdingshan	河南平顶山	59.6501	44.6782	3.56919	1.37413	0.0960562	1.83204	0.215572	0.351763	0	7.36551e-06	0.425971	0.0438807	0.848186	0.00423498	0.0687972	0	0	0.555393	5.58669
110	1606	Hebi	河南鹤壁	23.859	20.7397	0.00137515	0.0032482	0.0125153	0.0740519	0.031657	0	0	0	0.21421	0.0110844	0.251258	0	0.0237241	0	0	0.0408261	2.4553
111	1607	Xinxiang	河南新乡	32.4235	22.6165	0.00139355	0.0082531	0.118769	0.273023	0	0	0	0	0	0.41267	0.418012	0.00874773	0.164822	0	0	0.964377	7.437
112	1608	Jiaozuo	河南焦作	37.7096	26.2839	0.115191	0.517575	1.1433	3.15309	0.0625172	0.67443	0	0	0.701718	0.0976152	1.55564	0.00946821	0.0686252	0	0	0.217759	3.10876
113	1609	Puyang	河南濮阳	16.9161	6.41383	0.00283186	0.00550675	0.045025	0.00132003	0.0205065	0	0	3.01997	0.474842	0.0137202	1.14998	8.44886e-05	0.431531	0.150928	0	4.20008	0.985946
114	1610	Xuchang	河南许昌	29.8341	13.8498	8.31995	0.00724947	0.0446994	1.7196	0.317618	0	0	0	0.502461	0.183921	0.635891	0	0.0576669	0	0	1.81747	2.37784
115	1612	Sanmenxia	河南三门峡	112.696	100.992	2.84467	1.05567	0.137323	0.281794	0.1996	1.0955	0	0.000946989	0.546677	0.0632969	1.55249	0.0408143	0.0400812	0.0753346	0	1.20723	2.56254
116	1613	Nanyang	河南南阳	155.742	130.965	4.46331	1.49773	0.174055	2.97831	0.382283	0.000659879	0.0262234	2.98795	0.781432	0.0867068	2.43655	0.409869	0.118727	0.168981	0	1.87939	6.38478
117	1614	Shangqiu	河南商丘	46.8689	40.725	0.0180719	0.583438	0.966352	0.101224	0.0645336	0	0	7.64324e-07	0.697056	0.0454059	0.973555	0.153681	0.0583674	0	0	0.0793879	2.40283
118	1615	Xinyang	河南信阳	19.7653	10.6989	0.00655365	0.0110885	0.0760439	3.19568	0.130362	0	0	0	0.46309	0.0455244	1.12269	0.000285149	0.0955855	0	0	0.126692	3.79289
119	1616	Zhoukou	河南周口	44.6497	39.0128	1.23586	0.465831	0.0954834	0.0800075	0.185631	0.000203439	0	0.000410089	0.378321	0.030992	0.988403	0.0133038	0.0875388	0.0326233	0	0.619586	1.42273
120	1617	Zhumadian	河南驻马店	71.5435	61.8546	2.15488	0.777242	0.281973	0.445226	0.215029	0.000343141	0	0.00410861	0.438608	0.0448681	1.25216	0.027808	0.0730311	0.0550256	0	2.14335	1.77522
121	1701	Wuhan	湖北武汉	101.411	33.4939	17.5101	0	0.182397	20.8305	3.65788	0	0	2.9602	5.14841	0.41749	7.27659	2.68613	0.789679	0.580674	0	0.73626	5.14051
122	1702	Huangshi	湖北黄石	29.9836	11.6778	3.38933	0.0309452	0.105949	5.29108	0.397366	0	0.0259488	0	0.500071	0.0462172	0.757625	0.150765	0.120765	0	0	0.268405	7.22135
123	1703	Shiyan	湖北十堰	20.1418	7.67097	0	0.000727507	0.016365	0.636742	0.122672	0	0	0	0.574383	0.0635537	0.873949	0.06507	0.143773	0.00945624	0.00709593	0.0823843	9.87463
124	1704	Yichang	湖北宜昌	25.0011	10.7371	0	0	0.0306239	0.579313	0.0244095	0	0	0	1.0235	0.0950237	1.69849	0.127277	0.203954	0	0	0.606846	9.87463
125	1705	Xiangyang	湖北襄阳	21.9754	17.8865	0.0444504	0.000617498	0.0343932	0.12329	0.11241	0.186293	0.00029372	0	1.13642	0.115135	1.67869	0.128113	0.268511	0.00802633	0.00602293	0.246202	0
126	1706	Ezhou	湖北鄂州	24.1596	9.65519	4.55282	0	0.0071664	5.23525	0.792141	0	0	0	0.349395	0.0202964	0.465591	0.0281473	0.0520514	0	0	0.0385992	2.96295
127	1707	Jinmen	湖北荆门	26.0701	14.8774	0.0900573	0	0.255603	0.0198165	0.00645829	0	0	1.72362	0.545136	0.049698	0.825238	0.109291	0.178755	0.576791	0	0.125016	6.68721
128	1709	Jinzhou	湖北荆州	11.8857	8.01109	0	0.000106462	0.564672	0.0351967	0.0141531	0	0	0	0.830221	0.085368	1.19594	0.0819275	0.2759	0	0	0.18061	0.610469
129	1711	Xianning	湖北咸宁	11.0727	6.65413	0	0	0.0115673	0.268283	0.00524331	0	0.106508	6.67366e-06	0.441396	0.0498332	0.642535	0.0463965	0.119463	0	0	0.0755836	2.6518
130	1712	Suizhou	湖北随州	3.21759	1.71585	0	0	0.00850042	0	0.00465688	0	0	0	0.333703	0.0316437	0.48565	0.0333192	0.0883122	0	0	0.0541249	0.461829
131	1713	Enshizhou	湖北恩施州	8.24192	4.59343	0.00941091	0.000683028	0.113773	0.00453862	0.113035	0	0	0	0.401846	0.063179	0.575954	0.0364663	0.131601	0.00887809	0.00666209	0.0647661	2.1177
132	1801	Changsha	湖南长沙	52.9654	12.2953	5.77972	0.0112724	0.697232	15.5569	0	0.0101308	0	0	1.76161	0.787474	2.73938	1.50925	0.532559	0	0	0.963685	10.321
133	1803	Xiangtan	湖南湘潭	32.0742	8.15025	6.80165	1.52554	0.731811	7.907	1.11877	0.410907	0	0.314195	0.289209	0.0317684	0.556217	0.056219	0.0646602	0	0	0.0894963	4.02654
134	1804	Hengyang	湖南衡阳	15.3795	5.94325	0.0184333	0.0457117	0.190517	0.00298067	0.973107	0.0171934	0.51599	0	0.567203	0.175431	1.22917	0.0313664	0.107389	0	0	1.28347	4.27826
135	1805	Shaoyang	湖南邵阳	14.6137	8.52266	1.0281	0	0	0.281454	0.0334361	0	0	0	0.497547	0.84984	0	0	0.309016	0	0	0.0129644	3.07866
136	1806	Yueyang	湖南岳阳	21.4055	12.205	0.0301302	0.000104918	0.507187	0.175547	0.0264293	0.000998762	0	2.68267	0.662296	0.0723325	1.28438	0.250719	0.167598	0.673914	0	0.116998	2.54911
137	1807	Changde	湖南常德	23.5082	14.191	0.00326379	0.00607538	0.884007	0.652709	0.0205505	0.000628897	0.000663945	0	0.604572	0.0811596	1.24652	0.171638	0.118272	0	0	0.163088	5.36405
138	1808	Zhangjiajie	湖南张家界	4.59559	2.88381	0.000689044	0.0460398	0.169354	0.182098	0.00618667	0.000398949	0	0	0.165818	0.0249604	0.353814	0.0454711	0.0294769	0.00195537	0.0232345	0.0237372	0.638541
139	1809	Yiyang	湖南益阳	15.2764	11.671	0.0017714	3.69985e-05	0.502635	0.0804078	0.0196028	0.000744623	0.00209314	0	0.35757	0.038219	0.601559	0.0667766	0.0930889	0	0	0.0657145	1.77522
140	1810	Chenzhou	湖南郴州	28.7522	18.9265	0.273314	0	0.49016	1.35516	0.0276713	0	0.00150948	0.000300315	0.848464	0.0042492	1.91631	0.0104555	0.228866	0	0	0	4.66928
141	1812	Huaihua	湖南怀化	15.2579	10.2143	0.055796	0.159927	0.412267	1.17844	0.0208248	0.00146029	0.0373512	0	0.363036	0.043054	0.655719	0.087837	0.103186	0.00668423	0.0794244	0.0633594	1.77522
142	1813	Xiangxi	湖南湘西	3.63642	0.841281	0.00827769	2.86462e-05	0.103405	0.0202307	0.00787157	0.000364906	0	0	0.178764	0.0254541	0.55413	0.0438415	0.0372838	0	0	0.03244	1.78305
143	1901	Guangzhou	广东广州	100.504	50.4488	0	0	0	2.01723	0	0	0	2.10216e-10	12.0344	3.03514e-10	14.8695	9.59367	7.16721	0	0	0	4.37288
144	1902	Shaoguan	广东韶关	22.7265	10.172	0	0	0.0101811	6.52864	0.695783	0.455596	0.00490329	0	0.813352	0.156932	0.993284	0.106201	0.459388	0	0	0.0801444	2.25004
145	1903	Shenzhen	广东深圳	38.6479	8.90409	0	0	0.0275053	0	0	0.134137	0	0.344519	5.57146	1.24	12.736	2.04121	1.80803	0	0	5.84096	0
146	1904	Zhuhai	广东珠海	13.0025	7.5255	0.0018683	0	0.152689	1.89797	0	0.0530525	0	0	0.5179	0.0873054	0.704872	0.746466	0.306873	0.00452206	0.0023207	0.427357	0.573793
147	1905	Shantou	广东汕头	24.4301	20.7024	0	0	1.00257	0.00239232	0	0.0163172	0	0	0.551437	0.0838328	0.722966	0.185646	0.241548	0	0	0.0718834	0.84916
148	1907	Jiangmen	广东江门	30.9444	21.1279	0	0	0.0133607	0.0294046	0	0.0440433	0	0	1.20918	0.213901	1.52394	0.95417	0.714912	0	0	0.0943279	5.01931
149	1909	Maoming	广东茂名	27.8026	7.27541	0	0	0.0259418	0	0	0.0563897	0	11.8323	1.37824	0.16598	1.40279	0.524844	2.01862	1.36064	0	0.119698	1.64173
150	1911	Huizhou	广东惠州	23.5942	2.83376	0	0	0.0163808	0.00585652	0	0.0400443	0	4.37623	1.19892	0.207036	1.5007	4.42081	0.630356	0	0	0.102718	8.26135
151	1914	Heyuan	广东河源	9.40949	6.82112	0.00887264	0.000569958	0.0385688	5.75318e-06	0	0.0168939	0.00524292	0	0.445033	0.0405068	0.376276	0.104045	0.433419	0.00124583	0.000639353	0.104095	1.01295
152	1915	Yangjiang	广东阳江	15.8324	4.25165	0	0.00251167	0.0198124	0	0	0	0	0	1.18794	0.0214364	2.00466	0.166067	1.90517	0	0	4.22444	2.04868
153	1918	Zhongshan	广东中山	17.208	8.99404	0.0017847	0	0.102854	0.0235694	0	0.015772	0	0	2.97224	0.136068	2.8694	0.860753	0.879563	0.00431973	0.00221686	0.317513	0.0279285
154	1921	Yunfu	广东云浮	17.8626	12.0607	0.013535	0	0.00875241	0.0727369	0	0.0208878	0	0	0.41181	0.0364552	0.443337	0.0279142	0.370897	0	0	0.0305113	4.36509
155	2001	Nanning	广西南宁	23.3759	12.4651	0.0113751	0.0284881	0.0678123	0.12086	0.0341998	0	0.22171	0	1.08128	0.000627403	2.43932	0.231274	0.399736	0.00157546	0	0.0382421	6.23428
156	2002	Liuzhou	广西柳州	48.9465	13.83	12.729	0.000945071	0.0106821	12.8959	2.08178	0.481727	0	0	0.604871	0.000838061	1.51814	0.110008	0.118322	0.000890854	0	0.00667737	4.55676
157	2008	Guigang	广西贵港	36.761	22.6551	0.0905281	0	0.0149341	1.00858	0	0	0	0	0.642265	4.67231e-05	1.15691	0.0837841	0.306511	0.00062016	0	0.0439843	10.7577
158	2013	Laibin	广西来宾	21.1466	16.5159	0.000941404	0	0	1.11458	0.0360823	0	0	0	0.303029	0	0.493746	0.0306838	0.155912	0.0013463	0	0.01992	2.47444
159	2200	Chongqing	重庆	147.502	70.8494	13.7942	4.94567	0.0657479	8.55502	0.186801	0.0227202	0.379342	0	3.00373	1.26817	10.4729	0.272762	0.380015	0	0	8.2081	25.0977
160	2301	Chengdu	四川成都	41.6341	11.5804	0.273171	0.28977	0.0565854	3.20773	0	0.000697267	5.73794e-05	0	6.08289	2.43642	5.13869	0.00640347	0.0013392	0	0	6.60399	5.95591
161	2302	Zigong	四川自贡	11.528	5.8921	0.237957	0	0.240375	0.0812345	0	0	0	0.072868	0.514171	0.166038	0.487125	0.121952	0.0023101	0	0	1.23293	2.47892
162	2303	Panzhihua	四川攀枝花	81.2291	46.2388	16.0759	1.16722	0.357298	10.9913	2.80071	0.145365	0.0858916	0	0.722655	0.277888	0.826358	0	0.000316217	0	0	0.355941	1.18349
163	2305	Deyang	四川德阳	12.2337	3.59982	0	0.00972527	0	0.0855134	0.00259487	0	0	0	0.520363	0.201532	0.691793	0.000431087	0	0	0	2.06179	5.06012
164	2306	Mianyang	四川绵阳	16.5683	8.90526	0.396234	0.0245181	3.26342e-05	0.093111	0	0	7.73257e-05	0.00611547	0.868304	0.283079	0.837513	0	3.65012e-05	0	0	1.28393	3.87005
165	2401	Guiyang	贵州贵阳	40.4389	27.9578	4.02802	0.132302	0.34309	0.879641	0.433854	0.0620964	0.0624836	0	0.798883	0.039132	1.56974	0.398753	0.144381	0	0	0.00600379	3.58266
166	2403	Zunyi	贵州遵义	23.6077	16.4394	0.0643366	0	0.086703	0.575213	0.092741	0	0.054233	0	0.669966	0.0401154	1.26204	0.021439	0.123429	0	0	0.17716	4.00091
167	2501	Kunming	云南昆明	80.9012	45.5452	9.94679	0.262572	0.0152033	9.24662	1.12315	0.327182	0.459362	0	1.95822	0.486185	5.3722	0.175719	0.155964	0	0	0.0276892	5.79908
168	2601	Xian	陕西西安	55.7222	38.9375	0	0.0310193	0	0	0.0577943	0	0	5.9536	2.16859	0.247819	4.284	0	0.215119	0.00990925	0	2.47489	1.34194
169	2603	Baoji	陕西宝鸡	26.5577	15.7271	2.40701	0	0	0.260229	0	0	0	0	0.728991	0.0214678	1.62422	0	0.0665146	0	0	0.657847	5.06425
170	2604	Xianyang	陕西咸阳	26.7791	16.5006	0.290151	8.11141e-06	0.00507786	0.0212509	0	0	0	1.47222	0.764531	0.0293787	1.63533	0	0.0775709	0.0446837	0	1.04814	4.8901
171	2608	Yulin	陕西榆林	54.0792	40.8462	0	0	3.73219	3.9812	0.49729	0	0.585076	0	0.868114	0.032127	2.39735	0	0.0468888	0	0	0.521676	0.571087
172	2701	Lanzhou	甘肃兰州	43.0694	20.6321	0	0	0.133582	3.88038	0.0275792	0	0	10.0904	0.448247	0.0453452	1.68737	0.0905373	0.0325923	2.42381	0	0.209336	3.36811
173	2702	Jiayuguan	甘肃嘉峪关	22.8512	7.77647	4.86178	0	0.00889697	7.70851	1.15843	0.213253	0	0	0.0301146	0.00517577	0.19815	0	0.00149836	0	0	0.0149727	0.873959
174	2704	Baiyin	甘肃白银	21.9962	17.6994	0.0275489	0	0.076075	1.61726	0.00624107	0.154965	0	0	0.105965	0.014754	0.418766	0.0882807	0.0106244	0	0	0.0645089	1.7118
175	2706	Wuwei	甘肃武威	4.89889	3.58094	0	0	0.0837531	0.0754021	0.0115078	0	0	0	0.0967579	0.0111272	0.470224	0.00313422	0.00891682	0.0110347	0	0.0432908	0.502798
176	2801	Xining	青海西宁	28.0078	18.4765	2.08623	0.000707722	0.0135056	3.96463	0.295619	0.000159576	0.00155964	0	0.35558	0.00211546	0.997049	0.0057635	0.148391	0	0	1.64547	0.0145552
177	2901	Yinchuan	宁夏银川	95.4766	74.6628	5.08033	0.62965	0.0494628	0.0297665	0.113102	0	0.0431803	5.38463	0.299486	0.0544881	1.19271	1.31194	0.362032	0.181149	0	2.34127	3.74062
178	3001	Urumchi	新疆乌鲁木齐	58.9878	23.6569	8.81829	0.0847731	0.00979644	9.15125	1.18409	0.123027	0	2.16403	1.70341	0.593042	4.15476	0.459067	0.175171	0.583239	0	2.73586	3.39111
179	3002	Karamay	新疆克拉玛依	61.1359	6.3573	0	0	0	0	0.000685296	0	0	45.1367	0.188347	0.0547455	0.941416	0.00292542	0.246051	1.74865	0	6.45908	0
180	3003	Aletai	新疆阿勒泰	4.5151	3.20465	0	0.00264464	0	0.264085	0.00597713	0	0	0	0.10192	0.0275179	0.345888	0.000686348	0.0176054	0.0403712	9.25454e-06	0.128774	0.374972
181	3005	Bayinguoleng	新疆巴音郭楞	17.9616	9.68219	0.169533	0.0320699	0	0.0163551	0.0129732	0	0.00504417	2.3376	0.307894	0.0856366	0.877335	0.00641642	0.0816677	0.192177	2.02749e-05	4.12775	0.026919
182	3006	Tulufan	新疆吐鲁番	11.0986	5.37003	0	0	0	2.12814	0.124515	0.029337	0.559623	0.164352	0.160181	0.0591161	0.524807	0.000596454	0.0759298	0	0	1.50895	0.393014

## Sheet: Sector
	total	per	Beijing	Tianjin	Shijiazhuang	Tangshan	Handan	Zhangjiakou	Taiyuan	Yangquan	Changzhi	Jincheng	Shuozhou	Jinzhong	Xinzhou	Hohhot	Baotou	Wuhai	Chifeng	Tongliao	Ordos	Ulanqab	Shenyang	Dalian	Benxi	Dandong	Fuxin	Changchun	Jilin	Siping	Liaoyuan	Baicheng	Yanbian	Harbin	Qiqihaer	Jixi	Hegang	Shuangyashan	Daqing	Yichunhlj	Jiamusi	Heihe	Shanghai	Nanjing	Wuxi	Xuzhou	Changzhou	Suzhoujs	Nantong
Total Consumption	7609.62	1	102.622	132.009	119.538	194.022	129.566	53.1585	86.9872	32.9883	57.4052	34.6308	27.1601	60.6516	24.1657	68.9984	119.198	21.6457	38.0514	61.2149	131.562	43.1452	63.3635	73.864	67.0208	10.0932	34.8173	61.1504	41.3167	21.8012	18.4411	7.6107	14.3418	68.9284	45.6082	44.1072	43.151	18.8419	106.795	8.37322	11.4542	6.62216	187.49	141.078	73.7661	78.5635	48.1687	172.988	42.0206
Farming, Forestry, Animal Husbandry, Fishery and Water Conservancy	74.5468	0.00979639	1.09205	1.09047	0.44868	0.725687	0.653357	0.185659	0.270597	0.11534	0.35962	0.274415	0.362297	0.580526	0.439854	0.425525	0.468627	0.0229946	1.25031	0.263501	0.49915	0.662338	0.690591	1.02395	0.128617	0.296974	0.274933	0.533462	0.410339	0.446339	0.0894337	0.176081	0.110771	1.79815	0.836855	0	2.89198e-05	0.523991	0.413919	0.267587	0.63807	0.509472	0.925187	0.370861	0.273532	0.737187	0.260082	0.406076	0.693921
Coal Mining and Dressing	365.849	0.0480772	0.012529	0.00453413	9.54524	13.9699	16.0805	0.375024	2.14379	6.25404	2.51452	11.5408	0.54886	31.5884	10.2287	0.0270142	6.62811	0.544408	0.0659081	3.14148	1.35323	0	7.98426	0	1.04243	0.0074283	7.62061	0.01639	2.53263	0.000612331	0.0385091	0.352612	0.00745961	0.0754374	0	32.5978	20.8156	0.0338291	0	0	1.33724	0.457999	0	0	0	6.63962	0	0	0
Petroleum and Natural Gas Extraction	41.5216	0.00545646	0.00529244	1.97429	0	0.19752	0	0	0	0	0	5.16435e-05	0	0.000114131	0	0	0	0	2.87795e-05	0	0	0	0	0	0	0	0	0.0131792	0.430532	0.00535565	0	0.0440097	0.00159847	0	0.181256	0	0	0	2.70995	0	0	0	0.0205959	0	0	0	0	0	0
Ferrous Metals Mining and Dressing	18.5925	0.00244329	3.30788	0.00453413	0.571949	0.420463	0.304905	1.54982	0.00129596	0	0.0304557	0	7.42756e-05	0.0223068	0.0477778	0.000340234	1.33485	0.0220746	0.114163	0.000107899	0	0.0160199	0.00671339	2.97933e-05	0.684997	0.0294685	0.0801105	0	0.170274	0	0.00291248	0	0.0934976	0	0	0	0	0.00537581	0	0.00158205	0.000792986	0.00857584	0	0.0655804	0	0.17715	0	0	0
Nonferrous Metals Mining and Dressing	2.89935	0.000381011	0	0	0.0219079	0.00254821	0	0.0358626	0	0	0	0	0	0.0100604	0.00118293	0	0.100504	0	0.259539	0.0310972	0	0.00841021	4.69925e-05	0.00113595	0.0402367	0.0395358	0	0	0.0376757	0.00725325	0.00286072	0	0.0273643	0.0121896	0	0	0	0	0	0.0173998	0	0.00950043	0	0.00497249	0	0	0	0	0
Nonmetal Minerals Mining and Dressing	10.5598	0.00138769	0.0132851	0.0669617	0.0791217	0.0336034	0	0.0812799	0	0.000205792	0	0	0	0.000166866	0	0.00240324	0	0	0.0525387	0.0401367	0	0.0275109	0.139286	0.0662927	0.24473	0.0909982	0.0509318	0.00131051	0.115236	0.0524728	0.00124697	0	0.00034856	0.00288402	0	0.0841573	0.34109	0	0	0.000816206	0.00423496	0	0	0.124418	0	0.022324	0.0310937	0.00346371	0
Other Minerals Mining and Dressing	0.0888784	1.16797e-05	0	0	0	0	0	0	0	0	0	0	0	0	0	0	0	0	0.00529594	0.00808482	0	0	0	0	0.0113716	0	0.000516095	0	0	0.00468826	0.000143842	0	0	0	0	0	0	0	0	0	0	0	0	0	0	0	0	0.000612742	0
Logging and Transport of Wood and Bamboo	0	0	0	0	0	0	0	0	0	0	0	0	0	0	0	0	0	0	0	0	0	0	0	0	0	0	0	0	0	0	0	0	0	0	0	0	0	0	0	0	0	0	0	0	0	0	0	0	0
Food Processing	49.9103	0.00655885	0.174057	0.247255	1.13898	0.0341803	0.120773	0.158835	0.143639	0.00627621	0.289164	0.0240014	0.02749	0.0871707	0.0208356	0.0593547	0.269308	0	0.219053	0.334013	0	0.097368	0.825153	0.907476	0.00902577	0.10789	0.226157	3.83382	1.47326	1.91394	0.716078	0.201806	0.0530585	0.316807	0.363702	0.0124025	8.057	0.257924	0.376148	0.00823592	0.0485076	0.080008	0.50174	0.115053	0.0111924	0.165516	0.00788244	0.0653272	0.267306
Food Production	23.4003	0.00307509	0.132279	0.303702	0.410551	0.00782667	0.0621171	0.136677	0.046114	0.114377	0.0100248	0.0271687	0.308762	0.0432483	0	0.166813	0.0566285	0	0.0223985	1.43918	0	0.0552472	0.211825	0.144395	0.0352266	0.00921784	0.0490993	0.0656758	0.0820662	0.0615415	0.068238	0.0104815	0.0146322	0.389629	0.195044	0.000222588	0.100332	0.15498	0.220154	0.00450825	0.0353262	0.0416029	0.846756	0.154806	0.0322117	0.088347	0.0500884	0.0668977	0.0144941
Beverage Production	18.2079	0.00239274	0.360294	0.239483	0.290931	0.0302367	0.0762488	0.0774059	0.00116802	7.08604e-05	0.0131606	0.0286603	0.0176996	0.071047	0	0.0128125	0.0831937	0.00845525	0.0478996	0.128769	0.391865	0.0190679	0.324233	0.20509	0.0700352	0.000403338	0.0984935	0.208049	0.574185	0.991837	0.036364	0.0796493	0.0445945	0.488963	0.306002	0.0319518	0.577071	0.0317208	0.301819	0.0148792	0.052311	0.0535028	0.324263	0.134839	0.0141368	1.185	0.0278663	0.0457162	0.0166214
Tobacco Processing	2.43635	0.000320167	0.000106849	0.0497893	0.0181555	0	0	0.0817096	0.0215302	0	0	0	0	0.00535044	0	0.00371139	0	0	0	0	0	0	0.00596464	0	0	0.000493201	0	0.00224157	0	0.00500866	0.000703524	0	0.0252614	0.0869241	0	0	0	0	0	0	0	0	1.03135	0.00818095	0	0.00959627	0	0	0.000111885
Textile Industry	43.6747	0.0057394	0.0892034	0.241373	0.411198	0.00350101	0.119027	0.00193496	0.000752182	0	0	0.00587679	0	0.000111468	0.00538665	0.0289201	0.0872038	0	0.141897	0.0528875	0.225075	0.0204471	0.0825408	0.0456101	0.0273215	0.0233916	0.10745	0.000356717	0.026273	0.0125154	0.0435437	0.00345242	0.0151941	0.0164138	0.0364354	0	0	0	0.0370581	0.00182058	0.00465252	0.00730471	0.797987	0.149006	1.43145	0.105858	0.248313	5.66323	1.61984
Garments and Other Fiber Products	8.1394	0.00106962	0.112689	0.194497	0.0528734	0.00191459	0.0225524	0	0.000701743	0	3.57713e-05	0.00155603	0	0.000655135	0	0.0101033	0	0	0.000185499	0.00581656	0	0	0.21278	0.216551	0.00370516	0.0136121	0.0576684	0.0108954	0.0120237	0.000152913	0.032637	0.00139049	0.00753967	0.000385547	0	0	0	0	0.00106214	0	0.000107828	0	0.892772	0.232893	0.690367	0.0211017	0.096051	0.302299	0.203723
Leather, Furs, Down and Related Products	4.20856	0.000553058	0.00269334	0.0366276	0.195119	0.00213907	0.00224954	0.0109792	0	0	0	0	0.000655765	0	0	9.91674e-05	0.000766354	0	0.00593409	0.00369288	0	0.000281981	0.0325424	0.0117558	6.09401e-05	0.000639627	0.00757615	0.00108822	0.00425331	0	0.00249919	0.00049716	0.00220486	0	0	0	0	0	0.00181788	0	0	0	0.267595	0.0186918	0.015173	0.0216255	0.00193589	0.0328196	0.0251391
Timber Processing, Bamboo, Cane, Palm Fiber & Straw Products	8.97929	0.00117999	0.00630408	0.0296453	0.180346	0.00063823	0.0213256	0	0	0	0	0	0	2.22408e-05	0	0	0	0	0.00227152	0.0400385	0	0	0.215781	0.0775183	0.0879098	0.024491	0.0389199	0.00575828	0.280859	0.0172931	0.045255	0.033715	0.501611	0.0720343	0.0519122	0	0.170251	0	0.0586394	0.133022	0.00713895	0.0200771	0.164534	0.0127587	0.00428935	1.36348	0.0142459	0.223515	0.0115236
Furniture Manufacturing	3.43874	0.000451894	0.0203013	0.0599313	0.0647634	0.00294951	0.00529606	0	0.000241213	0.000315577	1.05485	0	0	2.28361e-05	0	0.000249207	0	0	0	0.000635964	0	0	0.132917	0.0847106	0.00182928	0.00177156	0.0281708	0.00740555	0.0116559	0.00941922	0.00315436	0.000900498	0.00188318	0.0119477	0.0092289	0	0	0	0.0128496	0.025487	0.0014404	0	0.494943	0.0115759	0.000366019	0.00864211	0.000136047	0.0134968	0.00267822
Papermaking and Paper Products	55.2854	0.0072652	0.100331	0.668184	0.782219	0.186316	0.0263295	0.00521016	0.0346439	0	0.649109	0.00585562	0.00172364	0.0196229	0	0.018454	0.163373	0	0.00941343	0.000847019	0	0.000825537	0.197672	0.12706	0.0251958	0.136319	0.132262	0.021708	0.259899	0.067848	0.00994899	0.0354456	0.885371	0.0530737	0.161941	0	0.0669349	0	0.166235	0.00916787	0.0206831	0	0.501835	0.193416	0.505922	0.119901	0.0415285	6.49618	0.0855361
Printing and Record Medium Reproduction	2.57786	0.000338763	0.0420985	0.11072	0.0283678	0.00241168	0.00151911	0.00183989	0.00400389	0	0.00149965	0.000855287	0	5.42677e-05	0	0.00193971	0.000596638	0	0	0.00346676	0	0	0.0517746	0.0144426	0.00111767	0.000216925	0	0.0111911	0.00871413	0.00564092	0.00871005	0.00104074	0.00715459	0.0419073	0.00345266	0	0	0	0.00434908	0	0.000496245	0	0.387921	0.0421212	0.0129841	0.000265579	0.00677888	0.0377537	0.00329295
Cultural, Educational and Sports Articles	4.36102	0.000573093	0.0146383	0.0718909	0.00927047	9.86151e-06	0	0.00057216	4.45021e-05	0	0.00418334	0.0112654	0	0	0	0	0	0	0	0	0	0	2.545	0.00478788	0	0.000757211	0	0.00114072	0.00135493	0	0	0	0.00189446	0.00547402	0.0011497	0	0	0	0.0013206	5.02642e-05	0	0	0.289381	0.0283145	0.00551975	0.00391184	0.00478344	0.0243604	0.0940932
Petroleum Processing and Coking	421.378	0.0553744	0.0380716	1.02021	5.32756	1.14717	0.071267	0	22.0939	2.30335	5.12493	4.8823	0.0630547	11.8059	0	0.029889	0.000329605	0.345472	0	0.0233468	17.6378	0	0.488355	11.3108	0.0218027	0.253602	0.223666	0.00582458	0.231121	0.000213531	0.0155399	0	0.0107937	7.71669	4.5865	1.02561	0.631853	3.37543	51.3548	0.00387796	1.54934	0	2.771	3.68802	0.15425	0.157347	0.00483444	0.00614982	0.000971765
Raw Chemical Materials and Chemical Products	323.164	0.0424678	0.922611	1.70873	5.96351	1.60169	0.234524	1.407	5.15334	0.00111679	1.5123	4.12451	0.366831	0.101878	0	0.786813	2.11436	1.11722	0.00377919	0.248579	4.49513	2.12968	0.567205	2.5245	1.7084	0.497196	1.34943	0.00585771	3.43895	0.203436	0.088483	0.141792	0.0564293	6.39456	1.13996	0.0132525	0.0605824	0	1.61998	0.00202735	0.682879	0.317411	2.54995	14.7322	4.45976	3.44245	0.972292	5.46296	2.78977
Medical and Pharmaceutical Products	19.1313	0.0025141	0.121795	0.291542	0.165188	0.00369832	0.0021745	0.079246	0.0134688	0	0.127388	0.00856768	0.000116183	0.00318395	0	0.0280199	0.00438569	0	0.00279456	0.063609	0.18327	0	1.0907	0.077782	0.0706432	0.0457825	0.170501	0.00486432	0.19658	0.0659929	0.0684719	0.0251713	0.0633555	1.45005	0.18633	0.0238723	0.205751	0	0.170059	0.0167349	0.0388551	0.0517087	0.458523	0.192573	0.037001	0.163906	0.0546941	0.406666	0.0930714
Chemical Fiber	23.43	0.003079	0.000311763	0.00130875	0.0944489	0.000413597	0.000533567	0.00380522	0.00211842	0	10.078	0	0	0	0	0	0	0	6.99942e-05	0	0	0	9.22448e-05	0.000792107	0	0.570202	0	0	0.289079	0.00829467	0.0302547	0	0	0.000812011	0	0	0	0	0.0209163	0	0.00289485	0	0.0463033	1.90415	0.694331	0	0.0109078	2.21001	0.85506
Rubber Products	9.59685	0.00126115	0.0459331	0.379825	0.201738	0.0145301	0	0	0.051468	0.0001496	0.00781021	0.000657224	6.30547e-06	0.00784395	0	0.000167068	0	0	0.0236807	5.57138e-05	0.000119609	0	0.32273	0.104691	0.0124988	0.00172304	0.13235	0.000981667	0.00573904	0.00200989	0.00663289	0	0.00564974	0.00313615	0.0438606	0.00392441	0	8.91164e-05	0.0396265	0	0.005417	0	0.204246	0.120818	0.0584678	0.00263557	0.0217919	0.261581	0.166337
Plastic Products	10.7813	0.0014168	0.0529997	0.119987	0.251839	0.0556164	0.000549278	0.00173477	0.00468251	0	0.00112862	0.000726869	0	6.61665e-05	0	0.00061149	0	0.0026838	0.0068289	0.00121239	0	0	0.469072	0.131656	0.00572312	0.00416271	0.0788974	0.00566847	0.0274601	0.000205594	0.0188837	0.0028075	0.00379201	0.0214501	0.00404963	0.000511879	0.0996637	0	0.00700899	0.00024909	0.00209313	0.00605663	0.716953	0.0823584	0.135256	0.0594088	0.034401	0.635253	0.224293
Nonmetal Mineral Products	989.513	0.130034	7.2134	6.17116	29.6767	20.409	5.64444	1.46498	4.3677	1.5057	2.14402	1.02039	0.947854	2.16644	0.548647	3.13615	3.20979	1.05773	4.06439	4.33616	7.7516	4.37646	7.13734	10.6826	2.32786	0.867522	2.46366	15.7319	4.42822	3.8625	4.66434	0.281877	1.95455	8.18791	3.29101	0.888856	0.683928	0.848568	2.433	2.13696	1.70271	1.14098	1.05383	15.9333	19.893	19.9156	18.0333	9.64458	4.87621
Smelting and Pressing of Ferrous Metals	888.005	0.116695	0.020796	31.3488	16.8851	97.7907	70.2219	12.9385	24.2368	0.00385732	2.25586	3.08777	0.551575	0.983815	4.82855	0.716946	35.9877	3.77141	2.18594	0.0002526	13.1147	1.39083	0.46838	1.36277	57.0575	1.01878	3.31053	0.000281842	4.26157	1.76702	2.14986	0.286069	0.0144355	1.35023	1.12758	1.77787	0	2.69169	0.16858	3.44233	0	0	3.34173	11.4938	5.69337	10.767	13.4221	23.5495	1.06671
Smelting and Pressing of Nonferrous Metals	141.428	0.0185854	0.0190954	0.255927	0.131146	0.00341983	0.0128241	0.0770813	0.385063	0.0149465	0.178306	0.706805	0	0.0679363	0	0.0604592	12.3077	0	0.485115	3.61122	0	0.00220817	0.277959	0.0162585	0.0394408	0.00649261	0.34036	0.000622249	0.119623	0.00471506	0.0389481	0.0147541	0.0145993	0.198774	0	0	0	0	0.0180105	0	0.00216986	0.00350996	0.861565	0.648159	0.543896	0.147863	0.147649	30.8638	0.0513654
Metal Products	16.5423	0.00217386	0.064594	1.16413	0.320161	0.17528	0.0308091	0.0492632	0.0201433	0.00209048	0.00133844	0.00935193	0	0.10122	0	0.00101	0.0361705	0	0.00669724	0.0108526	0	0.00101174	0.525111	0.187809	0.0361171	0.0184326	0.0780244	0.0402652	0.0357211	0.0195414	0.0155725	0.00399697	0.000438293	0.0241392	0.0220236	0	0	0	0.0259359	0	0.00316154	0.0110513	1.74336	0.358706	0.669883	0.151797	0.234376	0.30976	0.443972
Ordinary Machinery	37.504	0.00492849	0.074569	0.689426	0.42846	1.20269	0.364246	0.160564	0.117108	0.0381628	0.00972669	0.0429967	0.000475479	0.185136	0.0313623	0.0157578	0.0467858	0.00563023	0.0216503	0.00213671	0	0	1.5428	1.36903	0.193395	0.0794186	0.23478	0.0463264	0.0903094	0.0511685	0.186647	0.0111387	0.0597383	0.384886	0.0997288	0.00132258	0.11815	0.00587859	0.0925699	0.000157028	0.0125236	0.0316718	4.60897	0.775926	0.407824	0.167157	0.344752	0.525613	0.696853
Equipment for Special Purposes	16.9417	0.00222635	0.116305	0.373034	0.203985	0.0815304	0.043157	0.377067	0.758477	0.00098711	0.176091	0.0424186	0.000140885	0.0648056	0.0674547	0.00183184	0.136037	0.00778586	0.000743644	0.000506323	0.283532	0	0.477978	0.35548	0.00634188	0.0347213	0.0625554	0.0394553	0.05447	0.0476207	0.144842	0.00539339	0.00679273	0.107739	0.546732	0.0293297	0.481712	0.000234063	0.13742	0	0.0889827	0.0480044	2.07286	0.212292	0.150762	0.0477403	0.0737881	0.204303	0.0533053
Transportation Equipment	29.6349	0.0038944	0.259667	0.81312	0.225917	0.0829767	0.0220153	0.033065	0.0386752	0	0.0083286	0.0223788	0.00383798	0.0157906	0	0.00212121	0.0302619	0	0.00282404	0.0206848	0.0271151	0	0.875865	0.765891	0.0931656	0.0595949	0.201438	2.46043	0.59158	0.0384531	0.0401337	0.0708559	0.00287571	1.02231	0.1293	0	0	0	0.13674	0	0.0167541	0	8.61227	1.01047	0.161896	0.104247	0.0833966	0.0829306	0.153813
Electric Equipment and Machinery	18.5057	0.00243189	0.0738822	0.264656	0.112775	0.0145398	0.00645648	0.030819	0.0155303	0.000494294	0.00111569	0.00301489	0	0.00410457	0	0.00162998	0.0064085	0.00365272	0	0.00729526	0	0.00205695	0.802656	0.181465	0.00294792	0.0100246	0.0926682	0.0321543	0.0259783	0.0093207	0.0168105	0.00283967	0.00976334	0.102624	0.0338954	0.0010535	0	0.000145821	0.034183	0.000145644	0.00410293	0	3.77602	0.25205	0.839886	0.24288	0.206268	0.118299	0.335697
Electronic and Telecommunications Equipment	17.7198	0.00232861	0.00669358	0.204583	0.0258236	0.00141001	0	0	0.135714	0	6.63949e-05	0.00902265	0	0.000851297	0	0.00128498	0	0	0	0	0	0.00101534	0.0466739	0.0672642	0.00244106	0.0038131	0.00982753	0.00443204	0.0128547	0	0	0	0.000543735	0.0162852	0.000812472	0	0	0	0.00135186	0	0	0	11.5977	0.19029	0.170262	0.013877	0.0393581	0.213688	0.31944
Instruments, Meters, Cultural and Office Machinery	2.44764	0.000321651	0.00494236	0.0309157	0.0266483	0.00172259	1.91039e-05	0	0.00287283	0	0	0.000146316	0	1.52174e-05	0	0	0	0	0	0	0	3.24046e-05	0.0153887	0.0324677	0.000551468	0.0151296	0	0.00294752	0.00459806	0.0135963	0.000202217	0.000506646	0	0.0564313	0	0	0	0	0.0121796	0	0	0	0.682307	0.174465	0.00651115	0.018686	0.00499429	0.00905484	0.0939622
Other Manufacturing Industry	6.36275	0.000836145	0.0357388	0.1358	0.019386	0.000926003	0.000141268	0.00101171	6.35784e-05	0.000209876	0	0.000238042	0	0	0	0.0103835	0.0108519	0	0.00124837	2.11132e-05	0	0	0.137703	0.0186746	0.00519028	0.00626892	0.0366082	0.0372548	0.0332711	0.00172858	0.000190341	0.00445483	0	0.0113034	0	0	0	0	0.50933	0.000760879	0.0643385	0	0.453678	0.038399	0.00883683	0.0434127	0.000753383	0.0138149	0.0145052
Scrap and waste	0.864268	0.000113576	0.0188334	0.0198062	0.00640739	0.0151641	0	0	0	0	0	0	0	0	0	0.000593026	0	0	0.00770782	7.17823e-05	0	0	1.35965e-05	0.00911934	0.0119424	0.00983458	0.000990428	0.000562087	0.00614181	0	0	0	0	0.00228718	0.00265025	0	0	0	0.000632258	0	0	0	0.0771785	0.0893787	0.00892849	0	0	0.0229865	0.00211993
Production and Supply of Electric Power, Steam and Hot Water	2978.58	0.391423	42.7231	58.941	36.2556	44.5907	23.6937	30.6667	17.8008	18.3618	26.9172	5.73211	20.9768	8.29944	4.89604	48.427	39.9144	12.5459	21.6871	43.3054	68.1289	29.9337	21.9728	24.8927	0.823666	3.7459	16.0813	27.4559	14.272	9.81575	8.6642	4.27544	8.24719	26.9625	28.8863	6.14893	9.15613	9.75793	42.8951	1.30761	2.95603	2.88663	70.2273	86.3103	33.2974	26.4854	11.3042	78.8295	23.0493
Production and Supply of Gas	20.2457	0.00266055	0	0.068452	0.00481539	0.00253118	0.000873278	0.0399014	0.000737491	0.000449601	0.000120839	0.00230312	0.000367228	0	0	0.577632	0.000284799	0.0131329	0	3.86816e-05	1.29699	0	0.00803584	0.369481	0.00459754	0.000394442	0.00207242	0.168063	0.0340255	0.00420033	0	0.0738942	7.80466e-05	0.0255401	7.32094e-05	0.209635	0	7.89964e-05	0.0012904	0	8.63312e-05	0	0.269387	0.0290935	0.00125526	0.000339664	0.000620564	0.00846402	0.355391
Production and Supply of Tap Water	2.85234	0.000374834	0.00415994	0.0189142	0.0172927	0.00239913	0.00527643	0.0457872	0.000891993	0.00452553	0.00275772	0.00103796	8.79713e-05	0.00242833	0.000842633	0.031853	0.0263745	0.000666031	0	0.00237774	0.0303196	7.27986e-05	0.0370242	0.0160783	0.0286613	0.00081361	0.0115836	0.0362501	0.015472	0.00257923	0.0020101	0.00173367	0.014974	0.0440606	0.00802284	0	1.58479	0	0.0100947	0.00114642	0.00115245	0.00516499	0.0846613	0.0228565	0.00088944	0.000472611	0.000422615	0.00061966	0.00151903
Construction	45.8204	0.00602138	1.92334	2.82688	0.236436	0.173311	0.476559	0.0806381	0.715253	0.343818	0.0897703	0.0736387	0.0529064	0.139429	0.067539	0.300031	1.11373	0.0170914	0.570802	0.0621104	1.25144	0.232375	0.527919	0.674842	0.100746	0.124977	0.0535589	0.568678	0.294065	0.0508607	0.0765763	0.0391118	0.0621385	0.0669114	0.00387966	0.001598	8.9665e-08	0.00258803	0.0503365	0.00167696	0.00384986	0.00167507	2.45331	0.17517	0.120672	0.120694	0.0829674	0.183134	0.184627
Transportation, Storage, Post and Telecommunication Services	435.122	0.0571806	17.8826	8.78302	2.92344	3.54406	5.42991	1.041	3.34356	2.12953	1.48152	1.32212	1.12727	1.8475	0.868875	3.50768	6.34455	0.948723	1.15335	1.36612	8.00195	1.09358	7.53709	11.9947	1.40171	1.13012	0.534298	4.3495	3.60266	0.887783	0.443886	0.550553	0.720686	5.23044	1.09168	0.182118	1.36463e-05	0.349059	1.11475	0.163406	0.869806	0.263989	40.8085	0	2.09399	4.41135	1.54857	4.41677	1.95168
Wholesale, Retail Trade and Catering Services	100.536	0.0132117	2.90156	2.77819	0.679123	1.34389	0.721766	0.196304	1.50535	0.651733	0.373538	0.278168	0.337771	0.332311	0.260345	3.84269	4.57059	0.115147	1.43756	0.310893	4.31207	0.546775	0.604063	0.479624	0.113957	0.0771236	0.0306965	1.38929	0.570295	0.213611	0.14299	0.154199	0.239932	2.25542	0.456477	0.221474	8.08826e-06	0.0959977	0.505105	0.0740412	0.297076	0.119617	5.20647	0	0.211717	0.0786582	0.0804205	0.288344	0.082613
Others	88.8061	0.0116702	8.91569	2.80866	1.74111	1.69748	1.85044	0.503277	1.22621	0.318139	0.340777	0.299101	0.327587	0.328591	0.252496	1.75447	1.70861	0.0728691	0.723287	0.66071	1.38887	0.336596	1.63594	1.56007	0.14455	0.166167	0.0928716	2.22373	1.14841	0.392287	0.224526	0.266825	0.376745	0.19494	0.0306665	0.0413865	7.533e-07	0.010695	0.0444379	0.00651396	0.0216933	0.0105236	6.80135	0	0.161299	0.0614389	0.0945969	0.261651	0.0936983
Urban	138.972	0.0182626	10.2044	4.22311	1.29377	0.434814	1.3623	0.916421	1.92667	0.601848	0.7452	0.413645	0.996935	1.05113	0.851348	2.88017	2.0599	0.911137	1.06819	0.642231	0.471662	0.724223	1.77413	1.4138	0.29501	0.29175	0.245959	1.38005	0.872089	0.521744	0.230944	0.334285	0.601414	3.0926	1.32329	0.533209	5.73996e-05	0.628506	0.916631	0.709155	0.82119	0.399015	6.32188	0.814436	0.69812	0.952048	0.493211	0.95414	0.767743
Rural	87.0597	0.0114407	3.49133	1.17435	2.06971	4.00815	1.8738	0.341494	0.402128	0.214752	0.901233	0.626884	0.138887	0.713007	0.748553	2.1254	0.375422	0.111537	2.40077	1.04531	0.717267	1.46708	0.361434	0.332838	0.0981379	0.269646	0.205733	0.425437	0.223201	0.214616	0.0679399	0.121916	0.0734788	0.632189	0.446404	0.276736	2.54682e-06	0.067238	0.170011	0.0218804	0.156102	0.137116	2.24127	0.160872	0.0895594	0.337533	0.0832265	0.122403	0.25835
[truncated: 135 more columns]

## Sheet: Beijing
	Raw Coal	Cleaned Coal	Other Washed Coal	Briquettes	Coke	Coke Oven Gas	Other Gas	Other Coking Products	Crude Oil	Gasoline	Kerosene	Diesel Oil	Fuel Oil	LPG	Refinery Gas	Other Petroleum Products	Natural Gas	Non-fossil Heat	Non-fossil Electricity	Other Energy	Process	Total
	Mt CO2	Mt CO2	Mt CO2	Mt CO2	Mt CO2	Mt CO2	Mt CO2	Mt CO2	Mt CO2	Mt CO2	Mt CO2	Mt CO2	Mt CO2	Mt CO2	Mt CO2	Mt CO2	Mt CO2	Mt CO2	Mt CO2	Mt CO2	Mt CO2	Mt CO2
Total Consumption	39.5673	0.0066058	0.0816695	0.49058	6.34042	0.904978	0.0361609	0	0	10.8594	11.9166	7.33174	0.494969	1.26539	2.4778	0.383218	15.2364	0	0	0	5.22926	102.622
Farming, Forestry, Animal Husbandry, Fishery and Water Conservancy	0.774945	0	0	0	0	0	0	0	0	0.13561	0	0.180252	0	0.00123982	0	0	0	0	0	0	0	1.09205
Coal Mining and Dressing	0.00465415	3.65019e-06	1.25706e-07	3.18593e-05	0.00365206	0.000508198	2.08257e-05	0	0	0.000302786	2.39125e-06	0.000712124	0.000173475	3.54295e-05	0.00131598	0	0.00111598	0	0	0	0	0.012529
Petroleum and Natural Gas Extraction	0.00196598	1.54189e-06	5.30999e-08	1.34578e-05	0.00154268	0.00021467	8.79706e-06	0	0	0.000127901	1.0101e-06	0.000300811	7.32783e-05	1.49659e-05	0.000555887	0	0.000471405	0	0	0	0	0.00529244
Ferrous Metals Mining and Dressing	1.22878	0.000963712	3.31885e-05	0.00841141	0.964206	0.134173	0.00549834	0	0	0.0799408	0.000631332	0.188013	0.0458005	0.00935399	0.347441	0	0.294638	0	0	0	0	3.30788
Nonferrous Metals Mining and Dressing	0	0	0	0	0	0	0	0	0	0	0	0	0	0	0	0	0	0	0	0	0	0
Nonmetal Minerals Mining and Dressing	0.00493501	3.87046e-06	1.33291e-07	3.37819e-05	0.00387244	0.000538865	2.20824e-05	0	0	0.000321058	2.53555e-06	0.000755097	0.000183944	3.75674e-05	0.00139539	0	0.00118332	0	0	0	0	0.0132851
Other Minerals Mining and Dressing	0	0	0	0	0	0	0	0	0	0	0	0	0	0	0	0	0	0	0	0	0	0
Logging and Transport of Wood and Bamboo	0	0	0	0	0	0	0	0	0	0	0	0	0	0	0	0	0	0	0	0	0	0
Food Processing	0.0634834	4.97892e-05	1.71465e-06	0.000434567	0.0512862	0.00713668	0.000292457	0	0	0.00425206	3.35806e-05	0.0100004	0.00243613	0.00049754	0.0184804	0	0.0156718	0	0	0	0	0.174057
Food Production	0.0482459	3.78385e-05	1.30309e-06	0.00033026	0.0389763	0.0054237	0.00022226	0	0	0.00323146	2.55205e-05	0.00760008	0.0018514	0.000378118	0.0140447	0	0.0119102	0	0	0	0	0.132279
Beverage Production	0.13141	0.000103063	3.54929e-06	0.000899545	0.106161	0.0147728	0.000605381	0	0	0.00880169	6.95113e-05	0.0207007	0.00504275	0.0010299	0.0382541	0	0.0324404	0	0	0	0	0.360294
Tobacco Processing	3.89708e-05	3.05642e-08	1.05258e-09	2.66769e-07	3.14832e-05	4.38102e-06	1.79532e-07	0	0	2.61023e-06	2.06143e-08	6.139e-06	1.49548e-06	3.05426e-07	1.13446e-05	0	9.62051e-06	0	0	0	0	0.000106849
Textile Industry	0.0329948	2.58773e-05	8.91169e-07	0.000225861	0.0260681	0.00362748	0.000148652	0	0	0.00216127	1.70686e-05	0.00508309	0.00123825	0.000252893	0.00939335	0	0.00796579	0	0	0	0	0.0892034
Garments and Other Fiber Products	0.0416818	3.26904e-05	1.1258e-06	0.000285327	0.0329315	0.00458254	0.00018779	0	0	0.0027303	2.15625e-05	0.0064214	0.00156427	0.000319476	0.0118665	0	0.0100631	0	0	0	0	0.112689
Leather, Furs, Down and Related Products	0.000996219	7.8132e-07	2.69073e-08	6.81947e-06	0.000787081	0.000109525	4.48829e-06	0	0	6.52557e-05	5.15357e-07	0.000153475	3.73869e-05	7.63566e-06	0.000283616	0	0.000240513	0	0	0	0	0.00269334
Timber Processing, Bamboo, Cane, Palm Fiber & Straw Products	0.00229928	1.80329e-06	6.21021e-08	1.57394e-05	0.00185751	0.00025848	1.05924e-05	0	0	0.000154003	1.21624e-06	0.000362201	8.82331e-05	1.80202e-05	0.000669333	0	0.00056761	0	0	0	0	0.00630408
Furniture Manufacturing	0.00740445	5.80721e-06	1.9999e-07	5.06861e-05	0.00598182	0.000832393	3.4111e-05	0	0	0.000495943	3.91671e-06	0.00116641	0.000284141	5.8031e-05	0.00215548	0	0.0018279	0	0	0	0	0.0203013
Papermaking and Paper Products	0.0365936	2.86998e-05	9.8837e-07	0.000250496	0.0295628	0.00411377	0.00016858	0	0	0.002451	1.93568e-05	0.00576452	0.00140425	0.000286795	0.0106526	0	0.00903366	0	0	0	0	0.100331
Printing and Record Medium Reproduction	0.0153545	1.20423e-05	4.14715e-07	0.000105107	0.0124044	0.00172612	7.07355e-05	0	0	0.00102843	8.12202e-06	0.00241877	0.000589218	0.000120338	0.00446978	0	0.00379048	0	0	0	0	0.0420985
Cultural, Educational and Sports Articles	0.005339	4.1873e-06	1.44203e-07	3.65473e-05	0.0043132	0.000600199	2.45959e-05	0	0	0.000357601	2.82415e-06	0.000841043	0.00020488	4.18434e-05	0.00155421	0	0.00131801	0	0	0	0	0.0146383
Petroleum Processing and Coking	0.014175	1.11172e-05	3.82857e-07	9.70328e-05	0.0110821	0.00154212	6.31952e-05	0	0	0.0009188	7.25622e-06	0.00216093	0.000526408	0.00010751	0.00399331	0	0.00338642	0	0	0	0	0.0380716
Raw Chemical Materials and Chemical Products	0.359351	0.000289127	9.95703e-06	0.00240714	0.278812	0.0388947	0.00159388	0	0	0.0116043	0	0.0435203	0	0	0.100718	0	0.0854109	0	0	0	0	0.922611
Medical and Pharmaceutical Products	0.0474386	3.81682e-05	1.31444e-06	0.000317771	0.0368065	0.00513455	0.000210411	0	0	0.00153191	0	0.00574519	0	0	0.0132959	0	0.0112752	0	0	0	0	0.121795
Chemical Fiber	0.00012143	9.77002e-08	3.36462e-09	8.13407e-07	9.42145e-05	1.3143e-05	5.38595e-07	0	0	3.92126e-06	0	1.47061e-05	0	0	3.40339e-05	0	2.88615e-05	0	0	0	0	0.000311763
Rubber Products	0.0178907	1.43945e-05	4.9572e-07	0.000119842	0.0138809	0.00193641	7.93531e-05	0	0	0.000577733	0	0.0021667	0	0	0.00501433	0	0.00425227	0	0	0	0	0.0459331
Plastic Products	0.0206431	1.6609e-05	5.71985e-07	0.000138279	0.0160165	0.00223432	9.15612e-05	0	0	0.000666615	0	0.00250004	0	0	0.00578576	0	0.00490646	0	0	0	0	0.0529997
Nonmetal Mineral Products	0.778973	0.000610937	2.10396e-05	0.00533234	0.55867	0.0777411	0.00318579	0	0	0.0463185	0.0003658	0.108937	0.0265372	0.00541979	0.20131	0	0.170716	0	0	0	5.22926	7.2134
Smelting and Pressing of Ferrous Metals	0.00780713	6.12302e-06	2.10866e-07	5.34426e-05	0.00602327	0.000838162	3.43474e-05	0	0	0.00049938	3.94385e-06	0.00117449	0.00028611	5.84332e-05	0.00217042	0	0.00184057	0	0	0	0	0.020796
Smelting and Pressing of Nonferrous Metals	0.00716867	5.62229e-06	1.93621e-07	4.90721e-05	0.0055307	0.000769618	3.15385e-05	0	0	0.000458542	3.62133e-06	0.00107845	0.000262712	5.36546e-05	0.00199292	0	0.00169005	0	0	0	0	0.0190954
Metal Products	0.0238315	1.86907e-05	6.43673e-07	0.000163135	0.018905	0.0026307	0.000107805	0	0	0.00156738	1.23784e-05	0.00368633	0.000898	0.000183402	0.0068122	0	0.0057769	0	0	0	0	0.064594
Ordinary Machinery	0.0275117	2.1577e-05	7.43073e-07	0.000188327	0.0218244	0.00303695	0.000124453	0	0	0.00180943	1.42899e-05	0.0042556	0.00103667	0.000211724	0.00786417	0	0.00666901	0	0	0	0	0.074569
Equipment for Special Purposes	0.0429097	3.36535e-05	1.15896e-06	0.000293732	0.0340394	0.00473671	0.000194108	0	0	0.00282215	2.22879e-05	0.00663743	0.00161689	0.000330224	0.0122657	0	0.0104016	0	0	0	0	0.116305
Transportation Equipment	0.0958022	7.51363e-05	2.58756e-06	0.0006558	0.0759978	0.0105754	0.000433374	0	0	0.00630086	4.9761e-05	0.014819	0.00360995	0.000737272	0.0273849	0	0.0232231	0	0	0	0	0.259667
Electric Equipment and Machinery	0.0272583	2.13783e-05	7.36229e-07	0.000186592	0.0216234	0.00300898	0.000123306	0	0	0.00179276	1.41583e-05	0.0042164	0.00102713	0.000209774	0.00779174	0	0.00660758	0	0	0	0	0.0738822
Electronic and Telecommunications Equipment	0.00246954	1.93683e-06	6.67008e-08	1.69049e-05	0.00195904	0.000272607	1.11713e-05	0	0	0.000162421	1.28272e-06	0.000381998	9.30556e-05	1.90051e-05	0.000705916	0	0.000598634	0	0	0	0	0.00669358
Instruments, Meters, Cultural and Office Machinery	0.00182345	1.4301e-06	4.92502e-08	1.24821e-05	0.0014465	0.000201286	8.24861e-06	0	0	0.000119927	9.47124e-07	0.000282057	6.87098e-05	1.40328e-05	0.00052123	0	0.000442015	0	0	0	0	0.00494236
Other Manufacturing Industry	0.0131856	1.03412e-05	3.56134e-07	9.02598e-05	0.0104598	0.00145552	5.96466e-05	0	0	0.000867207	6.84876e-06	0.00203959	0.000496849	0.000101473	0.00376907	0	0.00319626	0	0	0	0	0.0357388
Scrap and waste	0.00722739	5.66834e-06	1.95207e-07	4.94741e-05	0.00538107	0.000748798	3.06853e-05	0	0	0.000446137	3.52336e-06	0.00104927	0.000255605	5.22031e-05	0.00193901	0	0.00164433	0	0	0	0	0.0188334
Production and Supply of Electric Power, Steam and Hot Water	27.3715	0.0041472	0.0815848	0.365586	3.93702	0.569481	0.0224507	0	0	0.326412	0.00257784	0.780539	0.388545	0.038194	1.61146	0.383218	6.8404	0	0	0	0	42.7231
Production and Supply of Gas	0	0	0	0	0	0	0	0	0	0	0	0	0	0	0	0	0	0	0	0	0	0
Production and Supply of Tap Water	0.00154529	1.21195e-06	4.17374e-08	1.05781e-05	0.00121257	0.000168734	6.91463e-06	0	0	0.000100532	7.93954e-07	0.000236442	5.7598e-05	1.17634e-05	0.000436936	0	0.000370532	0	0	0	0	0.00415994
Construction	0.278165	0	0	0.0101702	0	0	0	0	0	0.276507	0	1.23598	0	0.0238352	0	0	0.0986805	0	0	0	0	1.92334
Transportation, Storage, Post and Telecommunication Services	0.284268	0	0	0.0106739	0	0	0	0	0	1.20111	11.9024	3.93744	0.00637783	0.0137382	0	0	0.526613	0	0	0	0	17.8826
Wholesale, Retail Trade and Catering Services	0.608035	0	0	0.0108246	0	0	0	0	0	0.635452	0	0.253266	0.00178693	0.425005	0	0	0.967186	0	0	0	0	2.90156
Others	3.04844	0	0	0.0720105	0	0.000933906	0	0	0	1.36772	0.0102649	0.469376	0.000513268	0.0700874	0	0	3.87635	0	0	0	0	8.91569
Urban	1.0605	0	0	0	0	0	0	0	0	6.54479	0	0	0	0.462115	0	0	2.13696	0	0	0	0	10.2044
Rural	3.01809	0	0	0	0	0	0	0	0	0.186778	0	0.0196798	0	0.211208	0	0	0.0555785	0	0	0	0	3.49133

## Sheet: Tianjin
	Raw Coal	Cleaned Coal	Other Washed Coal	Briquettes	Coke	Coke Oven Gas	Other Gas	Other Coking Products	Crude Oil	Gasoline	Kerosene	Diesel Oil	Fuel Oil	LPG	Refinery Gas	Other Petroleum Products	Natural Gas	Non-fossil Heat	Non-fossil Electricity	Other Energy	Process	Total
	Mt CO2	Mt CO2	Mt CO2	Mt CO2	Mt CO2	Mt CO2	Mt CO2	Mt CO2	Mt CO2	Mt CO2	Mt CO2	Mt CO2	Mt CO2	Mt CO2	Mt CO2	Mt CO2	Mt CO2	Mt CO2	Mt CO2	Mt CO2	Mt CO2	Mt CO2
Total Consumption	73.5609	2.20319	0.207474	0.0447541	18.8716	0.673335	0	4.69146	0.618648	6.00071	0.64943	10.3037	2.81188	1.15174	1.41773	0	4.76657	0	0	0	4.0364	132.009
Farming, Forestry, Animal Husbandry, Fishery and Water Conservancy	0.251368	0	0	0	0	0	0	0	0	0.161556	0	0.677546	0	0	0	0	0	0	0	0	0	1.09047
Coal Mining and Dressing	0	0	0	0	0	0	0	0	0	0.000585349	2.68039e-05	0	0	0.00146703	0.00245494	0	0	0	0	0	0	0.00453413
Petroleum and Natural Gas Extraction	0.023955	0.00430242	0.00039367	8.92986e-05	0	0.00091252	0	0.00905308	0.596425	0.0298528	0.001367	0.848635	0	0.0748186	0.125202	0	0.259287	0	0	0	0	1.97429
Ferrous Metals Mining and Dressing	0	0	0	0	0	0	0	0	0	0.000585349	2.68039e-05	0	0	0.00146703	0.00245494	0	0	0	0	0	0	0.00453413
Nonferrous Metals Mining and Dressing	0	0	0	0	0	0	0	0	0	0	0	0	0	0	0	0	0	0	0	0	0	0
Nonmetal Minerals Mining and Dressing	0.0333409	0.00598816	0.000547915	0.000124287	0	0.00127006	0	0.0126002	0	0.0011707	5.36077e-05	0.00402197	0	0.00293406	0.00490988	0	0	0	0	0	0	0.0669617
Other Minerals Mining and Dressing	0	0	0	0	0	0	0	0	0	0	0	0	0	0	0	0	0	0	0	0	0	0
Logging and Transport of Wood and Bamboo	0	0	0	0	0	0	0	0	0	0	0	0	0	0	0	0	0	0	0	0	0	0
Food Processing	0.124094	0.0222878	0.00203933	0.000462594	0	0.00486677	0	0.0482831	0	0.00292675	0.000134019	0.00742517	0	0.00733516	0.0122747	0	0.0151251	0	0	0	0	0.247255
Food Production	0.15226	0.0273466	0.00250221	0.000567591	0	0.0059714	0	0.0592421	0	0.00321942	0.000147421	0.00278444	0	0.00806868	0.0135022	0	0.0280895	0	0	0	0	0.303702
Beverage Production	0.132667	0.0238275	0.00218021	0.00049455	0	0.00520297	0	0.0516184	0	0.00175605	8.04116e-05	0.00556887	0	0.0044011	0.00736482	0	0.00432146	0	0	0	0	0.239483
Tobacco Processing	0.0292547	0.00525426	0.000480764	0.000109055	0	0.00114732	0	0.0113825	0	0	0	0	0	0	0	0	0.00216073	0	0	0	0	0.0497893
Textile Industry	0.125499	0.0225401	0.00206241	0.000467829	0	0.00481341	0	0.0477536	0	0.0023414	0.000107215	0.00154691	0.00126733	0.00586813	0.00981977	0	0.0172858	0	0	0	0	0.241373
Garments and Other Fiber Products	0.0754105	0.013544	0.00123928	0.000281112	0	0.00289232	0	0.0286945	0	0.00819489	0.000375254	0.00247506	0	0.0205384	0.0343692	0	0.00648219	0	0	0	0	0.194497
Leather, Furs, Down and Related Products	0.0168352	0.00302367	0.000276665	6.27576e-05	0	0.000645701	0	0.00640598	0	0.0011707	5.36077e-05	0.000309382	0	0.00293406	0.00490988	0	0	0	0	0	0	0.0366276
Timber Processing, Bamboo, Cane, Palm Fiber & Straw Products	0.00884444	0.0015885	0.000145347	3.297e-05	0	0.000346864	0	0.00344123	0	0.0011707	5.36077e-05	0.00185629	0	0.00293406	0.00490988	0	0.00432146	0	0	0	0	0.0296453
Furniture Manufacturing	0.025989	0.00466774	0.000427097	9.6881e-05	0	0.00101925	0	0.0101119	0	0.00175605	8.04116e-05	0.00185629	0	0.0044011	0.00736482	0	0.00216073	0	0	0	0	0.0599313
Papermaking and Paper Products	0.373507	0.0670835	0.00613812	0.00139235	0	0.0146484	0	0.145326	0	0.00526814	0.000241235	0.00556887	0.00506931	0.0132033	0.0220945	0	0.00864292	0	0	0	0	0.668184
Printing and Record Medium Reproduction	0.00775589	0.00139299	0.000127458	2.89121e-05	0	0.000304173	0	0.00301769	0	0.011707	0.000536077	0.000928146	0	0.0293406	0.0490988	0	0.00648219	0	0	0	0	0.11072
Cultural, Educational and Sports Articles	0.0249005	0.00447223	0.000409208	9.28231e-05	0	0.000976557	0	0.00968838	0.00180189	0.00146337	6.70097e-05	0.000928146	0	0.00366758	0.00613735	0	0.0172858	0	0	0	0	0.0718909
Petroleum Processing and Coking	0.127528	0.0229045	0.00209576	0.000475393	0	0.00484009	0	0.0480184	0	0.0023414	0.000107215	0.00742517	0.220515	0.00586813	0.00981977	0	0.568272	0	0	0	0	1.02021
Raw Chemical Materials and Chemical Products	0.633403	0.156794	0.0183509	0.00259119	0	0.0411008	0	0.407759	0	0.0133912	0.000670097	0.0218114	0.000316832	0	0.0613735	0	0.351167	0	0	0	0	1.70873
Medical and Pharmaceutical Products	0.12969	0.0321038	0.00375738	0.000530551	0	0.00841546	0	0.0834895	0	0.00241042	0.000120617	0.00201958	0	0	0.0110472	0	0.0179574	0	0	0	0	0.291542
Chemical Fiber	0.00065791	0.00016286	1.90609e-05	2.69145e-06	0	4.2691e-05	0	0.000423536	0	0	0	0	0	0	0	0	0	0	0	0	0	0.00130875
Rubber Products	0.138654	0.0343228	0.00401709	0.000567222	0	0.00899713	0	0.0892601	0	0.00508867	0.000254637	0.0014137	0.0180594	0	0.0233219	0	0.0558675	0	0	0	0	0.379825
Plastic Products	0.0281256	0.00696227	0.000814854	0.000115059	0	0.00182504	0	0.0181062	0	0.0074991	0.000375254	0.0038372	0	0	0.0343692	0	0.0179574	0	0	0	0	0.119987
Nonmetal Mineral Products	1.0467	0.187991	0.0172011	0.00390184	0.000862977	0.0364421	0	0.361541	0.000300315	0.0193165	0.000884528	0.0943615	0.0240792	0.0484121	0.0810131	0	0.211751	0	0	0	4.0364	6.17116
Smelting and Pressing of Ferrous Metals	7.37879	1.32526	0.121261	0.0275064	18.6843	0.27636	0	2.74176	0.00991039	0.0114143	0.000522675	0.0467167	0.0133069	0.0286071	0.0478714	0	0.635254	0	0	0	0	31.3488
Smelting and Pressing of Nonferrous Metals	0.1137	0.0204209	0.00186851	0.000423845	0.00345191	0.00425843	0	0.0422477	0.00720755	0.00146337	6.70097e-05	0.00742517	0.00253466	0.00366758	0.00613735	0	0.0410539	0	0	0	0	0.255927
Metal Products	0.305964	0.0549524	0.00502813	0.00114056	0.0115064	0.0117827	0	0.116896	0	0.0658518	0.00301544	0.0337226	0.00285149	0.165041	0.276181	0	0.110197	0	0	0	0	1.16413
Ordinary Machinery	0.167809	0.0301392	0.00275773	0.000625553	0.145843	0.00646235	0	0.0641127	0	0.0272187	0.00124638	0.0133034	0	0.068217	0.114155	0	0.047536	0	0	0	0	0.689426
Equipment for Special Purposes	0.0845281	0.0151816	0.00138911	0.000315101	0.000862977	0.00325519	0	0.0322946	0	0.0172678	0.000790714	0.0788924	0.000950496	0.0432774	0.0724208	0	0.0216073	0	0	0	0	0.373034
Transportation Equipment	0.228919	0.0411147	0.00376199	0.000853355	0	0.00881569	0	0.0874601	0.00300315	0.037755	0.00172885	0.0349602	0.00158416	0.0946236	0.158344	0	0.110197	0	0	0	0	0.81312
Electric Equipment and Machinery	0.079401	0.0142607	0.00130485	0.000295988	0	0.00305774	0	0.0303357	0	0.0131704	0.000603087	0.0123753	0	0.0330082	0.0552362	0	0.0216073	0	0	0	0	0.264656
Electronic and Telecommunications Equipment	0.0141342	0.00253856	0.000232278	5.2689e-05	0	0.00054431	0	0.00540008	0	0.0114143	0.000522675	0.00556887	0.00126733	0.0286071	0.0478714	0	0.0864292	0	0	0	0	0.204583
Instruments, Meters, Cultural and Office Machinery	0.000831424	0.000149327	1.36634e-05	3.09935e-06	0	3.20183e-05	0	0.000317652	0	0.00321942	0.000147421	0.000309382	0	0.00806868	0.0135022	0	0.00432146	0	0	0	0	0.0309157
Other Manufacturing Industry	0.0525183	0.0094325	0.000863072	0.000195776	0	0.00202249	0	0.020065	0	0.00526814	0.000241235	0.00773455	0	0.0132033	0.0220945	0	0.00216073	0	0	0	0	0.1358
Scrap and waste	0	0	0	0	0.00690381	0	0	0	0	0.000585349	2.68039e-05	0.00773455	0.000633664	0.00146703	0.00245494	0	0	0	0	0	0	0.0198062
Production and Supply of Electric Power, Steam and Hot Water	58.2897	0.0407303	0.00372681	0.000845374	0	0.209966	0	0.094401	0	0.013463	0.000616489	0.012994	0.0136238	0.0337417	0.0564637	0	0.170698	0	0	0	0	58.941
Production and Supply of Gas	0	0	0	0	0	0	0	0	0	0.0023414	0.000107215	0.000618764	0	0.00586813	0.00981977	0	0.0496968	0	0	0	0	0.068452
Production and Supply of Tap Water	0.00252158	0.000452886	4.1439e-05	9.39985e-06	0	9.60548e-05	0	0.000952955	0	0.00175605	8.04116e-05	0.00123753	0	0.0044011	0.00736482	0	0	0	0	0	0	0.0189142
Construction	0.271261	0	0	0	0	0	0	0	0	0.30204	0	2.16815	0.0807922	0.000313086	0	0	0.00432146	0	0	0	0	2.82688
Transportation, Storage, Post and Telecommunication Services	0.449714	0	0	0	0	0	0	0	0	1.85848	0.565751	3.46508	2.3943	0	0	0	0.0496968	0	0	0	0	8.78302
Wholesale, Retail Trade and Catering Services	0.607129	0	0	0	0	0	0	0	0	0.333064	0.0630399	0.918555	0.0297822	0.152473	0	0	0.674147	0	0	0	0	2.77819
Others	1.021	0	0	0	0.0178349	0	0	0	0	0.305845	0.00515974	1.20628	0.000950496	0.000939258	0	0	0.250645	0	0	0	0	2.80866
Urban	0.191063	0	0	0	0	0	0	0	0	2.55505	0	0.542347	0	0.0422666	0	0	0.892381	0	0	0	0	4.22311
Rural	0.791462	0	0	0	0	0	0	0	0	0.149264	0	0.0473354	0	0.186286	0	0	0	0	0	0	0	1.17435

## Sheet: Shanghai
	Raw Coal	Cleaned Coal	Other Washed Coal	Briquettes	Coke	Coke Oven Gas	Other Gas	Other Coking Products	Crude Oil	Gasoline	Kerosene	Diesel Oil	Fuel Oil	LPG	Refinery Gas	Other Petroleum Products	Natural Gas	Non-fossil Heat	Non-fossil Electricity	Other Energy	Process	Total
	Mt CO2	Mt CO2	Mt CO2	Mt CO2	Mt CO2	Mt CO2	Mt CO2	Mt CO2	Mt CO2	Mt CO2	Mt CO2	Mt CO2	Mt CO2	Mt CO2	Mt CO2	Mt CO2	Mt CO2	Mt CO2	Mt CO2	Mt CO2	Mt CO2	Mt CO2
Total Consumption	79.1821	2.24153	0.111986	0.148915	20.2765	2.69327	0.7905	2.44421	0.14325	12.1428	12.097	15.6271	23.5657	3.49909	4.02769	0.00303318	8.46141	0	0	0	0.0334394	187.49
Farming, Forestry, Animal Husbandry, Fishery and Water Conservancy	0.0364969	0	0	0	0	0	0	0	0	0.47823	0.00021246	0.409622	0	0.000626172	0	0	0	0	0	0	0	0.925187
Coal Mining and Dressing	0	0	0	0	0	0	0	0	0	0	0	0	0	0	0	0	0	0	0	0	0	0
Petroleum and Natural Gas Extraction	0.00496039	0.000797192	4.19489e-05	5.27072e-05	0.00718767	0.000926896	4.42359e-05	0.000982192	0	0.000340963	4.60271e-05	0.000807014	0.000708576	0.00073614	0.00157826	0	0.0013857	0	0	0	0	0.0205959
Ferrous Metals Mining and Dressing	0	0	0	0	0	0	0	0	0	0	0	0	0	0	0	0	0	0	0	0	0	0
Nonferrous Metals Mining and Dressing	0	0	0	0	0	0	0	0	0	0	0	0	0	0	0	0	0	0	0	0	0	0
Nonmetal Minerals Mining and Dressing	0	0	0	0	0	0	0	0	0	0	0	0	0	0	0	0	0	0	0	0	0	0
Other Minerals Mining and Dressing	0	0	0	0	0	0	0	0	0	0	0	0	0	0	0	0	0	0	0	0	0	0
Logging and Transport of Wood and Bamboo	0	0	0	0	0	0	0	0	0	0	0	0	0	0	0	0	0	0	0	0	0	0
Food Processing	0.118338	0.0190183	0.00100076	0.00125742	0.176539	0.0227659	0.00108649	0.024124	0	0.00837452	0.00113049	0.0198214	0.0174036	0.0180806	0.0387641	0	0.0340347	0	0	0	0	0.50174
Food Production	0.199712	0.0320961	0.00168892	0.00212207	0.297935	0.0384206	0.00183361	0.0407126	0	0.0141332	0.00190786	0.0334514	0.029371	0.0305136	0.06542	0	0.0574384	0	0	0	0	0.846756
Beverage Production	0.0764794	0.0122911	0.000646769	0.000812641	0.114093	0.0147131	0.000702177	0.0155908	0	0.00541227	0.00073061	0.0128101	0.0112476	0.0116851	0.0250524	0	0.0219959	0	0	0	0	0.324263
Tobacco Processing	0.243251	0.0390933	0.00205712	0.0025847	0.362886	0.0467965	0.00223335	0.0495883	0	0.0172143	0.00232378	0.040744	0.0357741	0.0371657	0.0796819	0	0.0699603	0	0	0	0	1.03135
Textile Industry	0.191251	0.0307363	0.00161737	0.00203216	0.279026	0.0359822	0.00171724	0.0381287	0	0.0132362	0.00178677	0.0313283	0.027507	0.028577	0.061268	0	0.0537929	0	0	0	0	0.797987
Garments and Other Fiber Products	0.213968	0.0343871	0.00180948	0.00227354	0.312168	0.0402561	0.00192121	0.0426577	0	0.0148084	0.00199901	0.0350495	0.0307742	0.0319714	0.0685454	0	0.0601825	0	0	0	0	0.892772
Leather, Furs, Down and Related Products	0.0641336	0.010307	0.000542364	0.00068146	0.0935677	0.0120662	0.000575854	0.012786	0	0.00443859	0.000599171	0.0105056	0.0092241	0.00958293	0.0205454	0	0.0180388	0	0	0	0	0.267595
Timber Processing, Bamboo, Cane, Palm Fiber & Straw Products	0.0388064	0.00623664	0.000328177	0.000412342	0.0578921	0.00746555	0.000356292	0.00791092	0	0.00274624	0.000370718	0.00649998	0.00570712	0.00592913	0.0127118	0	0.0111609	0	0	0	0	0.164534
Furniture Manufacturing	0.116735	0.0187607	0.000987205	0.00124039	0.174148	0.0224575	0.00107178	0.0237972	0	0.00826108	0.00111517	0.0195529	0.0171679	0.0178357	0.0382391	0	0.0335737	0	0	0	0	0.494943
Papermaking and Paper Products	0.118361	0.019022	0.00100095	0.00125766	0.176573	0.0227702	0.0010867	0.0241286	0	0.00837612	0.0011307	0.0198252	0.0174069	0.0180841	0.0387715	0	0.0340412	0	0	0	0	0.501835
Printing and Record Medium Reproduction	0.0914935	0.0147041	0.000773741	0.000972176	0.136492	0.0176015	0.000840026	0.0186515	0	0.00647478	0.00087404	0.0153249	0.0134556	0.0139791	0.0299706	0	0.026314	0	0	0	0	0.387921
Cultural, Educational and Sports Articles	0.0682521	0.0109689	0.000577193	0.000725221	0.10182	0.0131303	0.000626641	0.0139136	0	0.00483004	0.000652014	0.0114321	0.0100376	0.0104281	0.0223574	0	0.0196297	0	0	0	0	0.289381
Petroleum Processing and Coking	0.634544	0.101979	0.0053662	0.00674243	0.916088	0.118135	0.00563798	0.125183	0.14325	0.0434566	0.00586627	0.102856	0.0903099	0.093823	0.201153	0	0.176611	0	0	0	0	2.771
Raw Chemical Materials and Chemical Products	0	0.169717	0.005105	0.0116784	1.53269	0.198438	0.00947042	0	0	0.0639866	0	0.0947942	0.141742	0	0.0256622	0	0.296663	0	0	0	0	2.54995
Medical and Pharmaceutical Products	0	0.0305179	0.000917963	0.00209996	0.275603	0.0356825	0.00170294	0	0	0.0115058	0	0.0170455	0.0254875	0	0.00461448	0	0.0533449	0	0	0	0	0.458523
Chemical Fiber	0	0.0030818	9.26991e-05	0.000212061	0.0278314	0.00360334	0.000171969	0	0	0.0011619	0	0.00172132	0.00257382	0	0.000465987	0	0.00538696	0	0	0	0	0.0463033
Rubber Products	0	0.013594	0.0004089	0.000935412	0.122765	0.0158945	0.000758561	0	0	0.00512519	0	0.00759281	0.0113532	0	0.00205549	0	0.0237621	0	0	0	0	0.204246
Plastic Products	0	0.0477182	0.00143534	0.00328353	0.430937	0.0557936	0.00266274	0	0	0.0179907	0	0.0266527	0.0398526	0	0.00721527	0	0.0834108	0	0	0	0	0.716953
Nonmetal Mineral Products	0.261881	0.0420873	0.00221467	0.00278265	0.346827	0.0447256	0.00213452	0.0473937	0	0.0164525	0.00222095	0.0389409	0.0341909	0.035521	0.0761556	0	0.0668642	0	0	0	0.0334394	1.05383
Smelting and Pressing of Ferrous Metals	0.814628	0.13092	0.00688913	0.00865594	1.16058	0.149665	0.00714271	0.158593	0	0.0550548	0.00743193	0.130307	0.114413	0.118863	0.254839	0	0.223747	0	0	0	0	3.34173
Smelting and Pressing of Nonferrous Metals	0.210027	0.0337538	0.00177616	0.00223167	0.299221	0.0385865	0.00184153	0.0408884	0	0.0141942	0.0019161	0.0335958	0.0294979	0.0306454	0.0657025	0	0.0576864	0	0	0	0	0.861565
Metal Products	0.416612	0.0669543	0.00352319	0.00442676	0.610285	0.0787002	0.00375595	0.0833952	0	0.0289502	0.00390803	0.0685213	0.0601632	0.0625036	0.134005	0	0.117656	0	0	0	0	1.74336
Ordinary Machinery	1.10141	0.177009	0.00931436	0.0117031	1.61343	0.208062	0.00992969	0.220474	0	0.0765364	0.0103318	0.181152	0.159055	0.165242	0.354273	0	0.31105	0	0	0	0	4.60897
Equipment for Special Purposes	0.495353	0.079609	0.00418909	0.00526343	0.725631	0.0935748	0.00446584	0.0991572	0	0.0344219	0.00464666	0.0814721	0.0715343	0.074317	0.159333	0	0.139893	0	0	0	0	2.07286
Transportation Equipment	2.05808	0.330757	0.0174047	0.0218684	3.01483	0.388782	0.0185545	0.411976	0	0.143015	0.0193058	0.338498	0.297209	0.30877	0.661992	0	0.581225	0	0	0	0	8.61227
Electric Equipment and Machinery	0.902358	0.145019	0.00763105	0.00958812	1.32184	0.17046	0.00813518	0.180629	0	0.0627046	0.00846458	0.148413	0.13031	0.135379	0.290248	0	0.254836	0	0	0	0	3.77602
Electronic and Telecommunications Equipment	2.77151	0.445415	0.0234381	0.0294491	4.05993	0.523554	0.0249865	0.554787	0	0.192592	0.0259982	0.455839	0.400236	0.415806	0.891472	0	0.782707	0	0	0	0	11.5977
Instruments, Meters, Cultural and Office Machinery	0.163051	0.0262042	0.00137889	0.00173252	0.23885	0.0308013	0.00146998	0.0326388	0	0.0113304	0.0015295	0.0268175	0.0235464	0.0244623	0.0524463	0	0.0460476	0	0	0	0	0.682307
Other Manufacturing Industry	0.108416	0.0174237	0.000916849	0.00115199	0.158816	0.0204803	0.000977418	0.0217021	0	0.00753378	0.001017	0.0178315	0.0156564	0.0162654	0.0348725	0	0.0306179	0	0	0	0	0.453678
Scrap and waste	0.0192946	0.00310087	0.00016317	0.000205017	0.0265277	0.00342092	0.000163262	0.003625	0	0.0012584	0.000169873	0.00297846	0.00261516	0.00271689	0.0058249	0	0.00511423	0	0	0	0	0.0771785
Production and Supply of Electric Power, Steam and Hot Water	65.3394	0.11455	0.00602773	0.00757362	0.979968	0.203622	0.00603113	0.133912	0	0.0464869	0.00627534	0.141585	0.728054	0.101931	0.275324	0.00303318	2.13358	0	0	0	0	70.2273
Production and Supply of Gas	0.0648802	0.010427	0.000548678	0.000689393	0.0940123	0.0121235	0.000578591	0.0128467	0	0.00445968	0.000602018	0.0105555	0.00926793	0.00962846	0.0206431	0	0.0181245	0	0	0	0	0.269387
Production and Supply of Tap Water	0.0203901	0.00327693	0.000172435	0.000216658	0.0295456	0.00381009	0.000181836	0.00403739	0	0.00140156	0.000189198	0.0033173	0.00291266	0.00302597	0.00648756	0	0.00569604	0	0	0	0	0.0846613
Construction	0.173114	0	0	0	0	0	0.000595928	0	0	0.747491	0	1.22515	0.304792	0	0	0	0.00216073	0	0	0	0	2.45331
Transportation, Storage, Post and Telecommunication Services	0.0703685	0	0	0	0	0	0.0101308	0	0	2.87143	11.9812	5.22206	20.3837	0.204758	0	0	0.0648219	0	0	0	0	40.8085
Wholesale, Retail Trade and Catering Services	0.590451	0	0	0	0	0	0.169839	0	0	1.45313	0.000151757	2.29271	0.216079	0.226987	0	0	0.257127	0	0	0	0	5.20647
Others	0.699003	0	0	0	0	0	0.110247	0	0	2.15467	0.000910543	2.9942	0.045307	0.198497	0	0	0.598522	0	0	0	0	6.80135
Urban	0.553438	0	0	0	0	0	0.355173	0	0	2.99757	0	0.712507	0	0.300876	0	0	1.40231	0	0	0	0	6.32188
Rural	0.131667	0	0	0	0	0	0.0196656	0	0	0.491986	0	0.583185	0	0.733874	0	0	0.280895	0	0	0	0	2.24127

## Sheet: Chongqing
	Raw Coal	Cleaned Coal	Other Washed Coal	Briquettes	Coke	Coke Oven Gas	Other Gas	Other Coking Products	Crude Oil	Gasoline	Kerosene	Diesel Oil	Fuel Oil	LPG	Refinery Gas	Other Petroleum Products	Natural Gas	Non-fossil Heat	Non-fossil Electricity	Other Energy	Process	Total
	Mt CO2	Mt CO2	Mt CO2	Mt CO2	Mt CO2	Mt CO2	Mt CO2	Mt CO2	Mt CO2	Mt CO2	Mt CO2	Mt CO2	Mt CO2	Mt CO2	Mt CO2	Mt CO2	Mt CO2	Mt CO2	Mt CO2	Mt CO2	Mt CO2	Mt CO2
Total Consumption	70.8494	13.7942	4.94567	0.0657479	8.55502	0.186801	0.0227202	0.379342	0	3.00373	1.26817	10.4729	0.272762	0.380015	0	0	8.2081	0	0	0	25.0977	147.502
Farming, Forestry, Animal Husbandry, Fishery and Water Conservancy	4.44292	0	0.221175	0	0.780706	0	0	0	0	0.176702	0	0.224147	0	0	0	0	0.152461	0	0	0	0	5.99811
Coal Mining and Dressing	14.529	5.95142	1.22298	0.0304696	0.025383	0.0252709	0.0100379	0.18073	0	0.0154971	0.000689905	0.0449749	0.00265147	0.000630624	0	0	0.00441424	0	0	0	0	22.0442
Petroleum and Natural Gas Extraction	0	0	0	0	0	0	0	0	0	0.000538487	0	0.000103775	9.21324e-05	2.19127e-05	0	0	0.0908307	0	0	0	0	0.091587
Ferrous Metals Mining and Dressing	0.0307136	0.012581	0.00258531	6.44111e-05	0	5.34212e-05	2.12197e-05	0.000382052	0	0.000730054	0	0.00499705	0.000124909	2.97081e-05	0	0	0.00296748	0	0	0	0	0.0552502
Nonferrous Metals Mining and Dressing	6.85857e-06	2.80942e-06	5.77319e-07	1.43835e-08	0	1.19293e-08	4.7385e-09	8.5315e-08	0	0.000208708	0	0.000339972	3.57088e-05	8.49295e-06	0	0	0	0	0	0	0	0.000603244
Nonmetal Minerals Mining and Dressing	0.315823	0.129368	0.0265844	0.000662329	0	0.000549322	0.000218198	0.00392858	0	0.00256376	0.000800687	0.0529922	0.000438647	0.000104327	0	0	0.000423619	0	0	0	0	0.534457
Other Minerals Mining and Dressing	0	0	0	0	0	0	0	0	0	0	0	0	0	0	0	0	0	0	0	0	0	0
Logging and Transport of Wood and Bamboo	0	0	0	0	0	0	0	0	0	0	0	0	0	0	0	0	0	0	0	0	0	0
Food Processing	0.074644	0.0305758	0.00628315	0.00015654	0.000309393	0.000133666	5.3094e-05	0.000955939	0	0.00619717	0	0.00673542	0.00106031	0.000252182	0	0	0.0406356	0	0	0	0	0.167992
Food Production	0.0676459	0.0277092	0.00569408	0.000141864	0.000427408	0.000121135	4.81163e-05	0.000866317	0	0.00576853	0	0.0256685	0.000986967	0.000234739	0	0	0.0558364	0	0	0	0	0.191149
Beverage Production	0.0576691	0.0236225	0.00485429	0.000120941	0.00371271	0.000103269	4.10199e-05	0.000738548	0	0.0131827	1.72486e-05	0.00722573	0.0022555	0.000536445	0	0	0.0484151	0	0	0	0	0.162495
Tobacco Processing	0.0077413	0.003171	0.000651623	1.62347e-05	0	1.38625e-05	5.50636e-06	9.914e-05	0	0.00103587	0	0.00488144	0.000177231	4.21525e-05	0	0	0.0150374	0	0	0	0	0.0328727
Textile Industry	0.173868	0.0712201	0.0146353	0.000364628	0	0.000304488	0.000120947	0.00217761	0	0.00504009	6.77198e-06	0.00311089	0.000862335	0.000205097	0	0	0.0481801	0	0	0	0	0.320096
Garments and Other Fiber Products	3.26969e-05	1.33934e-05	2.75226e-06	6.85704e-08	0	5.72609e-08	2.27448e-08	4.09512e-07	0	0.00274033	0	0.000898816	0.000468858	0.000111513	0	0	0.00834378	0	0	0	0	0.0126127
Leather, Furs, Down and Related Products	0.00450788	0.00184652	0.00037945	9.45371e-06	0	7.89447e-06	3.13579e-06	5.64588e-05	0	0.00301239	0	0.000179887	0.000515405	0.000122583	0	0	0.00500623	0	0	0	0	0.0156473
Timber Processing, Bamboo, Cane, Palm Fiber & Straw Products	0.0166055	0.00680199	0.00139777	3.48244e-05	0.000510338	2.97358e-05	1.18115e-05	0.000212661	0	0.0008122	0	0.00104056	0.000138963	3.30509e-05	0	0	0.000138267	0	0	0	0	0.0277677
Furniture Manufacturing	0.000832722	0.000341101	7.00943e-05	1.74635e-06	0	1.49117e-06	5.92313e-07	1.06644e-05	0	0.00270102	1.59341e-05	0.00257007	0.000462131	0.000109913	0	0	0.000750902	0	0	0	0	0.00786838
Papermaking and Paper Products	0.686908	0.281372	0.0578204	0.00144055	0	0.00123006	0.000488595	0.00879698	0	0.00340711	0	0.0153676	0.000582939	0.000138646	0	0	0.0311063	0	0	0	0	1.08866
Printing and Record Medium Reproduction	0.00105922	0.000433881	8.91599e-05	2.22135e-06	0	1.89677e-06	7.53422e-07	1.35651e-05	0	0.0033156	3.20673e-05	0.0024565	0.000567283	0.000134922	0	0	0.0120013	0	0	0	0	0.0201084
Cultural, Educational and Sports Articles	7.99413e-06	3.27457e-06	6.72905e-07	1.67649e-08	0	1.43152e-08	5.6862e-09	1.02378e-07	0	6.51111e-05	0	1.45598e-05	1.11402e-05	2.64957e-06	0	0	0	0	0	0	0	0.000105541
Petroleum Processing and Coking	0.432737	0.177259	0.0364256	0.000907516	0	0.000749912	0.000297875	0.00536314	0	0.000620245	0.00107953	0.00326858	0.000106121	2.52397e-05	0	0	0.00481463	0	0	0	0	0.663654
Raw Chemical Materials and Chemical Products	0.749642	0.833976	0.182354	0	0	0.00364082	0.00144619	0	0	0.0439403	0.0022559	0.0482338	0.00751797	0.00178807	0	0	1.27987	0	0	0	2.1765	5.33117
Medical and Pharmaceutical Products	0.0608904	0.0677405	0.0148119	0	0	0.00029573	0.000117468	0	0	0.00561152	0.000338479	0.0049984	0.000960104	0.00022835	0	0	0.0220746	0	0	0	0	0.178067
Chemical Fiber	0.000267976	0.000298123	6.51865e-05	0	0	1.30149e-06	5.16971e-07	0	0	0.000147644	0	0.000166965	2.52611e-05	6.00808e-06	0	0	0.00161867	0	0	0	0	0.00259765
Rubber Products	0.0385923	0.0429339	0.00938779	0	0	0.000187433	7.44511e-05	0	0	0.00727552	0	0.00183167	0.0012448	0.000296063	0	0	0.00495367	0	0	0	0	0.106778
Plastic Products	0.00643698	0.00716114	0.00156583	0	0	3.12628e-05	1.2418e-05	0	0	0.00545501	1.55357e-05	0.00774533	0.000933325	0.000221981	0	0	0.000926418	0	0	0	0	0.0305052
Nonmetal Mineral Products	4.25053	1.74111	0.357787	0.00891401	0.0239923	0.00675713	0.00268403	0.0483249	0	0.0176315	0.00047376	0.305421	0.00301667	0.000717481	0	0	1.56791	0	0	0	22.9212	31.2565
Smelting and Pressing of Ferrous Metals	0.518474	0.212378	0.0436424	0.00108732	7.32001	0.000886654	0.000352191	0.00634107	0	0.00531444	0.00026825	0.0161947	0.000909274	0.000216261	0	0	0.385297	0	0	0	0	8.51138
Smelting and Pressing of Nonferrous Metals	0.156314	0.0640296	0.0131577	0.000327814	0.0777532	0.000267316	0.000106182	0.00191176	0	0.00374572	5.13874e-06	0.00881683	0.000640874	0.000152425	0	0	0.261418	0	0	0	0	0.588647
Metal Products	0.0182781	0.00748711	0.00153856	3.8332e-05	0.00415208	3.21398e-05	1.27664e-05	0.000229854	0	0.00903264	0.000368157	0.00644233	0.00154544	0.000367566	0	0	0.121842	0	0	0	0	0.171367
Ordinary Machinery	0.0246864	0.0101121	0.00207797	5.17711e-05	0.140841	4.3408e-05	1.72422e-05	0.00031044	0	0.0191339	0.00597113	0.0329318	0.00327372	0.000778617	0	0	0.178379	0	0	0	0	0.418608
Equipment for Special Purposes	0.00274562	0.00112467	0.000231112	5.75799e-06	0.0091785	4.82784e-06	1.91769e-06	3.45272e-05	0	0.00890872	0.000400224	0.00887718	0.00152424	0.000362523	0	0	0.034311	0	0	0	0	0.0677108
Transportation Equipment	0.0713327	0.0292194	0.00600442	0.000149596	0.164238	0.00012543	4.98224e-05	0.000897035	0	0.103774	0.0154076	0.111622	0.0177552	0.00422288	0	0	0.716139	0	0	0	0	1.24094
Electric Equipment and Machinery	0.0057363	0.00234971	0.000482852	1.20299e-05	0.00106115	1.00866e-05	4.00653e-06	7.2136e-05	0	0.0115641	5.61676e-05	0.00536643	0.00197855	0.000470577	0	0	0.0350034	0	0	0	0	0.0641674
Electronic and Telecommunications Equipment	0.000482499	0.000197642	4.06143e-05	1.01187e-06	0	8.48415e-07	3.37002e-07	6.0676e-06	0	0.00208074	2.78846e-05	0.00098956	0.000356004	8.46717e-05	0	0	0.0154709	0	0	0	0	0.0197388
Instruments, Meters, Cultural and Office Machinery	0.00133973	0.000548782	0.000112771	2.80962e-06	0.00248691	2.35575e-06	9.35736e-07	1.68476e-05	0	0.00760442	0.000433486	0.00439231	0.00130108	0.000309447	0	0	0.0178834	0	0	0	0	0.0364352
Other Manufacturing Industry	0.00507082	0.00207712	0.000426836	1.06343e-05	0	8.91642e-06	3.54173e-06	6.37675e-05	0	0.000844368	0	0.000521752	0.000144467	3.43599e-05	0	0	0.000470281	0	0	0	0	0.00967687
Scrap and waste	0.000878758	0.000359958	7.39693e-05	1.84289e-06	0	1.45025e-06	5.7606e-07	1.03717e-05	0	0.000150565	0	0.01133	2.57609e-05	6.12695e-06	0	0	0.0132354	0	0	0	0	0.0260748
Production and Supply of Electric Power, Steam and Hot Water	39.1874	4.05333	2.71028	0.020752	0.000255169	0.145933	0.00648675	0.116792	0	0.0188899	9.98667e-05	0.083681	0.00479175	0.000759287	0	0	0.0532187	0	0	0	0	46.4027
Production and Supply of Gas	0	0	0	0	0	0	0	0	0	0.00263749	0	0.00123264	0.000451262	0.000107328	0	0	0.00470926	0	0	0	0	0.00913798
Production and Supply of Tap Water	0	0	0	0	0	0	0	0	0	0.00183254	0	0.000779098	0.000313539	7.45718e-05	0	0	5.26835e-05	0	0	0	0	0.00305244
Construction	0.374973	0	0	0	0	0	0	0	0	0.16184	0.00546326	0.726908	0.0154741	0.0235265	0	0	0.0238026	0	0	0	0	1.33199
Transportation, Storage, Post and Telecommunication Services	0.415943	0	0	0	0	0	0	0	0	0.736025	1.16595	8.36579	0.197041	0	0	0	0.461694	0	0	0	0	11.3424
Wholesale, Retail Trade and Catering Services	0.1612	0	0	0	0	0	0	0	0	0.330315	0	0.128658	0	0.170656	0	0	0.677929	0	0	0	0	1.46876
Others	1.09928	0	0	0	0	0	0	0	0	0.252546	0	0.0169486	0	0	0	0	0.0367324	0	0	0	0	1.40551
Urban	0.0375981	0	0	0	0	0	0	0	0	0.716467	0.0679872	0.012994	0	0.10551	0	0	1.7718	0	0	0	0	2.71235
Rural	2.81854	0	0	0	0	0	0	0	0	0.286821	0	0.159022	0	0.0663742	0	0	0	0	0	0	0	3.33076

## Sheet: Shijiazhuang
	Raw Coal	Cleaned Coal	Other Washed Coal	Briquettes	Coke	Coke Oven Gas	Other Gas	Other Coking Products	Crude Oil	Gasoline	Kerosene	Diesel Oil	Fuel Oil	LPG	Refinery Gas	Other Petroleum Products	Natural Gas	Non-fossil Heat	Non-fossil Electricity	Other Energy	Process	Total
	Mt CO2	Mt CO2	Mt CO2	Mt CO2	Mt CO2	Mt CO2	Mt CO2	Mt CO2	Mt CO2	Mt CO2	Mt CO2	Mt CO2	Mt CO2	Mt CO2	Mt CO2	Mt CO2	Mt CO2	Mt CO2	Mt CO2	Mt CO2	Mt CO2	Mt CO2
Total Consumption	60.0618	9.82166	0.878708	0.136	10.7616	0.610771	0.347861	0.224133	5.03903	1.22299	0.0369899	3.31968	0.0701808	0.250449	0.525241	0	0.368606	0	0	0	25.862	119.538
Farming, Forestry, Animal Husbandry, Fishery and Water Conservancy	0.0526631	0	0	0.000656677	0.000176481	0	0	0	0	0.0498068	0.000846998	0.342349	0.00170081	0.000480201	0	0	0	0	0	0	0	0.44868
Coal Mining and Dressing	5.88069	3.21109	0.0460891	0.000185295	0	0.129608	0.114165	0.0783708	0	0.00533604	0.000112848	0.0122166	3.1486e-05	7.38971e-05	0.0159138	0	0.0513604	0	0	0	0	9.54524
Petroleum and Natural Gas Extraction	0	0	0	0	0	0	0	0	0	0	0	0	0	0	0	0	0	0	0	0	0	0
Ferrous Metals Mining and Dressing	0.350392	0.046664	0.000669773	2.69273e-06	0.00384728	0.00188348	0.00165905	0.0011389	0	0.0179027	0.000378611	0.0929193	0.000105637	0.000247928	0.0533915	0	0.000746376	0	0	0	0	0.571949
Nonferrous Metals Mining and Dressing	0.00901906	0.00120113	1.72399e-05	6.93108e-08	2.8482e-05	4.84807e-05	4.27039e-05	2.93151e-05	0	0.00184106	3.89354e-05	0.00409522	1.08634e-05	2.54962e-05	0.00549063	0	1.92117e-05	0	0	0	0	0.0219079
Nonmetal Minerals Mining and Dressing	0.0598067	0.00796485	0.00011432	4.5961e-07	0.0011176	0.000321482	0.000283176	0.000194393	0	0.00121822	2.57634e-05	0.00429013	7.18828e-06	1.68707e-05	0.00363313	0	0.000127395	0	0	0	0	0.0791217
Other Minerals Mining and Dressing	0	0	0	0	0	0	0	0	0	0	0	0	0	0	0	0	0	0	0	0	0	0
Logging and Transport of Wood and Bamboo	0	0	0	0	0	0	0	0	0	0	0	0	0	0	0	0	0	0	0	0	0	0
Food Processing	0.959985	0.127847	0.00183501	7.37741e-06	0.00132028	0.0053127	0.00467966	0.00321246	0	0.00696757	0.000147352	0.00464181	4.1113e-05	9.64914e-05	0.0207795	0	0.00210529	0	0	0	0	1.13898
Food Production	0.348013	0.0463471	0.000665225	2.67445e-06	0.000627708	0.00192595	0.00169647	0.00116458	0	0.00188441	3.98522e-05	0.00176435	1.11192e-05	2.60966e-05	0.00561993	0	0.000763207	0	0	0	0	0.410551
Beverage Production	0.230377	0.0306808	0.000440365	1.77043e-06	0	0.00127494	0.00112302	0.000770924	0	0.00588302	0.000124416	0.00208807	3.47135e-05	8.14719e-05	0.017545	0	0.000505226	0	0	0	0	0.290931
Tobacco Processing	0.0148085	0.00197215	2.83065e-05	1.13803e-07	0	8.19526e-05	7.21876e-05	4.95548e-05	0	0.000165464	3.49929e-06	0.000444478	9.76344e-07	2.29146e-06	0.000493468	0	3.24758e-05	0	0	0	0	0.0181555
Textile Industry	0.339005	0.0451475	0.000648007	2.60523e-06	0.00102793	0.00183477	0.00161615	0.00110944	0	0.00460771	9.74454e-05	0.00154148	2.71884e-05	6.38106e-05	0.0137417	0	0.000727073	0	0	0	0	0.411198
Garments and Other Fiber Products	0.0393165	0.00523604	7.51534e-05	3.02144e-07	0.000121462	0.000212789	0.000187434	0.000128669	0	0.00162357	3.43359e-05	0.000978784	9.58011e-06	2.24843e-05	0.00484202	0	8.4323e-05	0	0	0	0	0.0528734
Leather, Furs, Down and Related Products	0.152817	0.0203516	0.000292109	1.17438e-06	7.53396e-06	0.000827077	0.000728526	0.000500113	0	0.00445309	9.41753e-05	0.00135081	2.6276e-05	6.16693e-05	0.0132805	0	0.00032775	0	0	0	0	0.195119
Timber Processing, Bamboo, Cane, Palm Fiber & Straw Products	0.151216	0.0201384	0.000289049	1.16208e-06	9.18776e-06	0.000836851	0.000737136	0.000506024	0	0.00123773	2.61759e-05	0.00130081	7.30339e-06	1.71409e-05	0.00369131	0	0.000331623	0	0	0	0	0.180346
Furniture Manufacturing	0.0492853	0.00656365	9.42087e-05	3.78754e-07	3.85886e-05	0.000272752	0.000240252	0.000164927	0	0.00183384	3.87826e-05	0.000617354	1.08208e-05	2.53962e-05	0.00546909	0	0.000108085	0	0	0	0	0.0647634
Papermaking and Paper Products	0.66068	0.0879871	0.00126289	5.07728e-06	0.000137265	0.0036563	0.00322063	0.00221088	0	0.00464817	9.83011e-05	0.00290966	2.74272e-05	6.4371e-05	0.0138623	0	0.0014489	0	0	0	0	0.782219
Printing and Record Medium Reproduction	0.0171143	0.00227922	3.27139e-05	1.31522e-07	6.52331e-05	9.47128e-05	8.34273e-05	5.72705e-05	0	0.00201014	4.25111e-05	0.000516086	1.18611e-05	2.78377e-05	0.00599488	0	3.75323e-05	0	0	0	0	0.0283678
Cultural, Educational and Sports Articles	0.00499103	0.000664688	9.54033e-06	3.83557e-08	0.000188165	2.76211e-05	2.43299e-05	1.67018e-05	0	0.000780356	1.65032e-05	0.000197875	4.60459e-06	1.08069e-05	0.00232727	0	1.09455e-05	0	0	0	0	0.00927047
Petroleum Processing and Coking	0.261511	0	0.00109189	4.3898e-06	2.20506e-05	0.00305925	0.00269472	0.00184985	5.03903	0.00194366	4.11052e-05	0.00926837	1.14688e-05	2.69171e-05	0.00579663	0	0.0012123	0	0	0	0	5.32756
Raw Chemical Materials and Chemical Products	3.38418	0.375863	0.00576169	0	0.100872	0.0206329	0.0181744	0	0	0.0277715	0.000321434	0.00619503	0	0	0.0847773	0	0	0	0	0	1.93896	5.96351
Medical and Pharmaceutical Products	0.142227	0.0157964	0.000242147	0	3.3885e-05	0.00086714	0.000763816	0	0	0.00120285	1.39221e-05	0.00036897	0	0	0.00367192	0	0	0	0	0	0	0.165188
Chemical Fiber	0.082907	0.00920804	0.000141152	0	3.64916e-05	0.000505474	0.000445245	0	0	0.000269654	3.12104e-06	0.000109494	0	0	0.000823164	0	0	0	0	0	0	0.0944489
Rubber Products	0.167043	0.0185526	0.000284398	0	9.82666e-05	0.00101844	0.00089709	0	0	0.00332267	3.84574e-05	0.000339748	0	0	0.010143	0	0	0	0	0	0	0.201738
Plastic Products	0.201182	0.0223443	0.000342521	0	0.000257657	0.00122659	0.00108043	0	0	0.00573473	6.63752e-05	0.00209728	0	0	0.0175062	0	0	0	0	0	0	0.251839
Nonmetal Mineral Products	4.93783	0.657604	0.00943865	3.79469e-05	0.0166346	0.0242594	0.0213688	0.0146691	0	0.00967641	0.00020464	0.0232764	5.70969e-05	0.000134005	0.0288582	0	0.00961339	0	0	0	23.923	29.6767
Smelting and Pressing of Ferrous Metals	5.51519	0.734494	0.0105423	4.23838e-05	10.4879	0.0291482	0.025675	0.0176252	0	0.00394947	8.35246e-05	0.0371095	2.33043e-05	5.46948e-05	0.0117786	0	0.0115507	0	0	0	0	16.8851
Smelting and Pressing of Nonferrous Metals	0.0986029	0.0131316	0.000188479	7.57756e-07	0.00861462	0.000521124	0.000459029	0.000315111	0	0.00170811	3.61237e-05	0.00223341	1.00789e-05	2.36551e-05	0.00509414	0	0.000206508	0	0	0	0	0.131146
Metal Products	0.225443	0.0300237	0.000430933	1.73251e-06	0.0127894	0.0012251	0.00107912	0.00074079	0	0.0102834	0.000217476	0.00657014	6.06783e-05	0.000142411	0.0306683	0	0.000485477	0	0	0	0	0.320161
Ordinary Machinery	0.244244	0.0325276	0.000466871	1.87699e-06	0.100589	0.00132727	0.00116912	0.000802569	0	0.0100268	0.000212051	0.00646633	5.91647e-05	0.000138858	0.0299033	0	0.000525964	0	0	0	0	0.42846
Equipment for Special Purposes	0.140992	0.0187768	0.000269506	1.08351e-06	0.0042339	0.000766179	0.000674885	0.00046329	0	0.00832307	0.000176019	0.00401852	4.91114e-05	0.000115263	0.0248221	0	0.000303618	0	0	0	0	0.203985
Transportation Equipment	0.148784	0.0198146	0.0002844	1.14339e-06	0.00745531	0.000808523	0.000712184	0.000488895	0	0.00870675	0.000184133	0.0122187	5.13753e-05	0.000120577	0.0259663	0	0.000320398	0	0	0	0	0.225917
Electric Equipment and Machinery	0.0775049	0.0103218	0.00014815	5.95619e-07	0.00504077	0.000421177	0.000370992	0.000254676	0	0.00401666	8.49457e-05	0.0023851	2.37009e-05	5.56254e-05	0.011979	0	0.000166902	0	0	0	0	0.112775
Electronic and Telecommunications Equipment	0.0188897	0.00251566	3.61076e-05	1.45166e-07	0	0.00010265	9.04191e-05	6.20703e-05	0	0.000992063	2.09805e-05	9.49124e-05	5.8538e-06	1.37387e-05	0.00295865	0	4.06778e-05	0	0	0	0	0.0258236
Instruments, Meters, Cultural and Office Machinery	0.0194685	0.00259274	3.72139e-05	1.49614e-07	0.000432192	0.000105796	9.31895e-05	6.3972e-05	0	0.000916918	1.93913e-05	0.000123725	5.41039e-06	1.26981e-05	0.00273454	0	4.19241e-05	0	0	0	0	0.0266483
Other Manufacturing Industry	0.00992163	0.00132133	1.89652e-05	7.6247e-08	0.0003631	5.39162e-05	4.74918e-05	3.26018e-05	0	0.00156866	3.31745e-05	0.00129445	9.25608e-06	2.17238e-05	0.00467824	0	2.13656e-05	0	0	0	0	0.019386
Scrap and waste	0.00310165	0.000413067	5.92879e-06	2.38359e-08	0.000971697	1.58194e-05	1.39344e-05	9.56562e-06	0	0.000119221	2.52132e-06	0.00138979	7.03479e-07	1.65105e-06	0.000355555	0	6.26884e-06	0	0	0	0	0.00640739
Production and Supply of Electric Power, Steam and Hot Water	31.478	4.19213	0.0601701	0.000241906	3.05034e-05	0.160548	0.141418	0.0970795	0	0.010787	0.000228126	0.0189414	6.36499e-05	0.000149385	0.0321702	0	0.0636211	0	0	0	0	36.2556
Production and Supply of Gas	0.00130482	0.000574887	8.25141e-06	3.31737e-08	0	2.32039e-05	2.04391e-05	1.40309e-05	0	0.000565035	1.19495e-05	0.000587271	3.33406e-06	7.82498e-06	0.00168512	0	9.19514e-06	0	0	0	0	0.00481539
Production and Supply of Tap Water	0.0113821	0.00151583	2.17569e-05	8.74707e-08	0	6.11829e-05	5.38927e-05	3.69958e-05	0	0.000937149	1.98191e-05	0.000426258	5.52977e-06	1.29783e-05	0.00279488	0	2.42453e-05	0	0	0	0	0.0172927
Construction	0.0888345	0	0	0.00209646	0.000221998	0.000889794	0	0	0	0.0300406	0.0043919	0.0984896	0.0102084	0.000845675	0	0	0.000416881	0	0	0	0	0.236436
Transportation, Storage, Post and Telecommunication Services	0.114415	0	0	0.00105484	0	0.000244175	0	0	0	0.553837	0.0176765	2.10757	0.0534458	0.00106088	0	0	0.0741308	0	0	0	0	2.92344
Wholesale, Retail Trade and Catering Services	0.457642	0	0	0.00789526	0.00160751	0.0136296	0	0	0	0.0500725	0.00189182	0.0882507	0.00197482	0.02876	0	0	0.0273991	0	0	0	0	0.679123
Others	1.17415	0	0	0.00574615	0.00475325	0.0383355	0	0	0	0.231721	0.00305807	0.238582	0.00204304	0.00353306	0	0	0.039187	0	0	0	0	1.74111
Urban	0.488489	0	0.187453	0.0292465	0	0.162755	0	0	0	0.0775832	3.01298e-05	0.0692043	0	0.198422	0	0	0.080586	0	0	0	0	1.29377
Rural	1.24842	0	0.548761	0.0887585	0	0	0	0	0	0.0547189	0.00575569	0.107844	0	0.015452	0	0	0	0	0	0	0	2.06971

## Sheet: Tangshan
	Raw Coal	Cleaned Coal	Other Washed Coal	Briquettes	Coke	Coke Oven Gas	Other Gas	Other Coking Products	Crude Oil	Gasoline	Kerosene	Diesel Oil	Fuel Oil	LPG	Refinery Gas	Other Petroleum Products	Natural Gas	Non-fossil Heat	Non-fossil Electricity	Other Energy	Process	Total
	Mt CO2	Mt CO2	Mt CO2	Mt CO2	Mt CO2	Mt CO2	Mt CO2	Mt CO2	Mt CO2	Mt CO2	Mt CO2	Mt CO2	Mt CO2	Mt CO2	Mt CO2	Mt CO2	Mt CO2	Mt CO2	Mt CO2	Mt CO2	Mt CO2	Mt CO2
Total Consumption	65.0029	4.48583	0.0153467	1.46399	91.8739	3.97544	0.000595928	1.61665	0.00510535	1.81049	0.0473482	3.63522	0.0418218	0.317782	0.000113605	0	0.933435	0	0	0	18.7956	194.022
Farming, Forestry, Animal Husbandry, Fishery and Water Conservancy	0.434181	0	0	0.00475764	0	0	0	0	0	0.0427305	0.00303514	0.228633	0.0117228	0.000626172	0	0	0	0	0	0	0	0.725687
Coal Mining and Dressing	13.5672	0.334964	0.00825274	0	0.000417105	0	0	0	0	0.0053549	0	0.0537282	0	0	0	0	0	0	0	0	0	13.9699
Petroleum and Natural Gas Extraction	0	0	0	0	0	0	0	0	0.00508771	0.0026725	0	0.00858168	0	0	0	0	0.181178	0	0	0	0	0.19752
Ferrous Metals Mining and Dressing	0.107323	0	0	0	0	0	0	0	0	0.0264281	0	0.286712	0	0	0	0	0	0	0	0	0	0.420463
Nonferrous Metals Mining and Dressing	0.00229717	0	0	0	0	0	0	0	0	3.95926e-05	0	0.000211452	0	0	0	0	0	0	0	0	0	0.00254821
Nonmetal Minerals Mining and Dressing	0.01356	0	0	0	0	0.00786292	0	0	0	0.00300574	0	0.00841902	0	0	0	0	0.000755641	0	0	0	0	0.0336034
Other Minerals Mining and Dressing	0	0	0	0	0	0	0	0	0	0	0	0	0	0	0	0	0	0	0	0	0	0
Logging and Transport of Wood and Bamboo	0	0	0	0	0	0	0	0	0	0	0	0	0	0	0	0	0	0	0	0	0	0
Food Processing	0.0163807	0	0.007094	0	0.00583948	0	0	0	0	0.00184106	0	0.00299611	0	8.39795e-06	0	0	2.05605e-05	0	0	0	0	0.0341803
Food Production	0.00424995	0.000509592	0	0	0.00232716	0	0	0	0	0.000145173	0	0.000357841	0	6.29846e-05	0	0	0.000173973	0	0	0	0	0.00782667
Beverage Production	0.016003	0	0	0	0	0	0	0	0	0.000263951	0	0.000344829	0	0	0	0	0.0136249	0	0	0	0	0.0302367
Tobacco Processing	0	0	0	0	0	0	0	0	0	0	0	0	0	0	0	0	0	0	0	0	0	0
Textile Industry	0.00277899	0	0	0	0	0	0	0	0	0.000452015	0	0.000270007	0	0	0	0	0	0	0	0	0	0.00350101
Garments and Other Fiber Products	0.00127913	0	0	0	0	0	0	0	0	0.000310142	0	0.00032531	0	0	0	0	0	0	0	0	0	0.00191459
Leather, Furs, Down and Related Products	0.000304004	0	0	0	0	0	0	0	0	2.30957e-05	0	1.95186e-05	0	0	0	0	0.00179245	0	0	0	0	0.00213907
Timber Processing, Bamboo, Cane, Palm Fiber & Straw Products	0.000276488	0	0	0	0	0	0	0	0	4.61913e-05	0	0.000315551	0	0	0	0	0	0	0	0	0	0.00063823
Furniture Manufacturing	0.000998935	0	0	0	0	0	0	0	0	0.000521302	0	0.000774238	0	0.00065504	0	0	0	0	0	0	0	0.00294951
Papermaking and Paper Products	0.176827	0	0	0	0	0	0	0.00405058	0	0.00110859	0	0.00413144	0	0	0	0	0.000198751	0	0	0	0	0.186316
Printing and Record Medium Reproduction	0.00198837	0	0	0	0	0	0	0	0	0.000260651	0	0.000162655	0	0	0	0	0	0	0	0	0	0.00241168
Cultural, Educational and Sports Articles	9.86151e-06	0	0	0	0	0	0	0	0	0	0	0	0	0	0	0	0	0	0	0	0	9.86151e-06
Petroleum Processing and Coking	0.0337247	0.948263	0	0	0	0.135201	0	0	0	0.00207201	0.000907314	0.0270007	0	0	0	0	0	0	0	0	0	1.14717
Raw Chemical Materials and Chemical Products	0.465035	0	0	0.000242416	0.854017	0.00351142	0	0	0	0.000607086	0	0	4.15134e-05	0	0	0	0.0898383	0	0	0	0.1884	1.60169
Medical and Pharmaceutical Products	0.00317135	0	0	0	0	0.000173931	0	0	0	0.000353034	0	0	0	0	0	0	0	0	0	0	0	0.00369832
Chemical Fiber	0.000406999	0	0	0	0	0	0	0	0	6.59876e-06	0	0	0	0	0	0	0	0	0	0	0	0.000413597
Rubber Products	0.0138241	0	0	0	0	0	0	0	0	0.000706068	0	0	0	0	0	0	0	0	0	0	0	0.0145301
Plastic Products	0.0259459	0	0	0	0.0274734	0	0	0	0	0.00216769	0	0	0	2.93928e-05	0	0	0	0	0	0	0	0.0556164
Nonmetal Mineral Products	1.2806	0	0	0.0047167	0.0383219	0.11968	3.41174e-07	0.0462471	0	0.0107428	0.00177911	0.0743756	0.00190369	0.00493799	0	0	0.218439	0	0	0	18.6072	20.409
Smelting and Pressing of Ferrous Metals	4.09527	0.286863	0	0.752099	89.6878	1.23295	0.00059551	1.56454	0	0.00946923	0.000109782	0.124874	0	8.39795e-06	0	0	0.036095	0	0	0	0	97.7907
Smelting and Pressing of Nonferrous Metals	0.000739665	0	0	0	0	0	0	0.00181396	0	8.57839e-05	0	6.5062e-06	0	0	0	0	0.000773917	0	0	0	0	0.00341983
Metal Products	0.0505659	6.67171e-06	0	0.000416499	0.0887198	0	0	0	0	0.00594219	1.93733e-05	0.0074496	0	4.19898e-05	0	0	0.0221176	0	0	0	0	0.17528
Ordinary Machinery	0.0403444	0	0	1.37913e-06	1.13871	0.000852047	7.61354e-08	0	0	0.00601147	0	0.00879313	0	0.00241861	0	0	0.00555273	0	0	0	0	1.20269
Equipment for Special Purposes	0.0191384	0	0	0.000285481	0.0210739	0	0	0	0	0.00679673	0.000523078	0.0033019	0	0	0.000113605	0	0.0302973	0	0	0	0	0.0815304
Transportation Equipment	0.0458744	0	0	0.00522692	0.00922234	0	0	0	1.76452e-05	0.00421001	0	0.00912169	0	0.00185595	0	0	0.00744781	0	0	0	0	0.0829767
Electric Equipment and Machinery	0.00426376	0	0	2.75827e-06	0	0	0	0	0	0.0010756	0	0.000810022	0	0	0	0	0.00838762	0	0	0	0	0.0145398
Electronic and Telecommunications Equipment	0.000903487	0	0	0	0	0	0	0	0	0.000168268	0	0.000100846	0	0	0	0	0.000237412	0	0	0	0	0.00141001
Instruments, Meters, Cultural and Office Machinery	1.11587e-05	0	0	0	0	0	0	0	0	0.00118118	0	0.000530255	0	0	0	0	0	0	0	0	0	0.00172259
Other Manufacturing Industry	8.74102e-05	0	0	0	0	0	0	0	0	0.000181466	0	0.000657126	0	0	0	0	0	0	0	0	0	0.000926003
Scrap and waste	0.00060754	0	0	0.0122505	0	0.000539536	0	0	0	6.59876e-06	0	0.00175993	0	0	0	0	0	0	0	0	0	0.0151641
Production and Supply of Electric Power, Steam and Hot Water	42.1296	0	0	0	0	2.26328	0	0	0	0.00884234	0	0.0175182	0.00407461	0	0	0	0.167414	0	0	0	0	44.5907
Production and Supply of Gas	0.000334291	0	0	0	0	0.00155262	0	0	0	0.000475111	0	0.000169161	0	0	0	0	0	0	0	0	0	0.00253118
Production and Supply of Tap Water	0.00088668	0	0	0	0	0	0	0	0	0.000910629	0	0.000601824	0	0	0	0	0	0	0	0	0	0.00239913
Construction	0.0240024	0	0	0	0	0	0	0	0	0.0295601	0.00546326	0.107974	0.00411882	0.0021916	0	0	0	0	0	0	0	0.173311
Transportation, Storage, Post and Telecommunication Services	0.0738796	0	0	0	0	0	0	0	0	1.027	0.0254952	2.39616	0.0196436	0.00187852	0	0	0	0	0	0	0	3.54406
Wholesale, Retail Trade and Catering Services	0.963507	0	0	0	0	0.207535	0	0	0	0.0939485	0.00455272	0.0482636	0.000316832	0.0106449	0	0	0.0151251	0	0	0	0	1.34389
Others	1.38455	0	0	0	0	0.00230594	0	0	0	0.150142	0.00546326	0.148194	0	0.00250469	0	0	0.00432146	0	0	0	0	1.69748
Urban	0	0.000737331	0	0	0	0	0	0	0	0.195799	0	0.000618764	0	0.108015	0	0	0.129644	0	0	0	0	0.434814
Rural	0	2.91448	0	0.683994	0	0	0	0	0	0.166825	0	0.0609482	0	0.181903	0	0	0	0	0	0	0	4.00815

## Sheet: Handan
	Raw Coal	Cleaned Coal	Other Washed Coal	Briquettes	Coke	Coke Oven Gas	Other Gas	Other Coking Products	Crude Oil	Gasoline	Kerosene	Diesel Oil	Fuel Oil	LPG	Refinery Gas	Other Petroleum Products	Natural Gas	Non-fossil Heat	Non-fossil Electricity	Other Energy	Process	Total
	Mt CO2	Mt CO2	Mt CO2	Mt CO2	Mt CO2	Mt CO2	Mt CO2	Mt CO2	Mt CO2	Mt CO2	Mt CO2	Mt CO2	Mt CO2	Mt CO2	Mt CO2	Mt CO2	Mt CO2	Mt CO2	Mt CO2	Mt CO2	Mt CO2	Mt CO2
Total Consumption	43.1163	25.1983	2.00399	0.132792	43.9621	2.52983	0.807045	0	0	1.63738	0.0594336	5.33781	0.126592	0.295731	0	0	0.294151	0	0	0	4.06449	129.566
Farming, Forestry, Animal Husbandry, Fishery and Water Conservancy	0.0766868	0	0	0.000956238	0.000256987	0	0	0	0	0.0725275	0.00123338	0.498521	0.00247668	0.000699258	0	0	0	0	0	0	0	0.653357
Coal Mining and Dressing	7.39556	5.3493	1.21897	0	0	1.53384	0.537978	0	0	0.00632718	0.00584035	0.027924	0	0.00481287	0	0	0	0	0	0	0	16.0805
Petroleum and Natural Gas Extraction	0	0	0	0	0	0	0	0	0	0	0	0	0	0	0	0	0	0	0	0	0	0
Ferrous Metals Mining and Dressing	0.283161	0	0	0	0	0.00695587	0.0024397	0	0	0.00115188	0	0.0103207	0	0.000876195	0	0	0	0	0	0	0	0.304905
Nonferrous Metals Mining and Dressing	0	0	0	0	0	0	0	0	0	0	0	0	0	0	0	0	0	0	0	0	0	0
Nonmetal Minerals Mining and Dressing	0	0	0	0	0	0	0	0	0	0	0	0	0	0	0	0	0	0	0	0	0	0
Other Minerals Mining and Dressing	0	0	0	0	0	0	0	0	0	0	0	0	0	0	0	0	0	0	0	0	0	0
Logging and Transport of Wood and Bamboo	0	0	0	0	0	0	0	0	0	0	0	0	0	0	0	0	0	0	0	0	0	0
Food Processing	0.115537	0	0	0	0	0.00292202	0.00102487	0	0	0.000636307	0	0.000169362	0	0.000484017	0	0	0	0	0	0	0	0.120773
Food Production	0.0553962	0	0	0	0	0.00140101	0.000491392	0	0	0.00173924	0	0.00176621	0	0.00132298	0	0	0	0	0	0	0	0.0621171
Beverage Production	0.0583355	0	0	0	0	0.00147535	0.000517464	0	0	0.00577571	0	0.0057514	0	0.00439339	0	0	0	0	0	0	0	0.0762488
Tobacco Processing	0	0	0	0	0	0	0	0	0	0	0	0	0	0	0	0	0	0	0	0	0	0
Textile Industry	0.110515	0	0	0	0.00138461	0.00273344	0.000958726	0	0	0.00150756	1.01454e-05	0.000770771	0	0.00114675	0	0	0	0	0	0	0	0.119027
Garments and Other Fiber Products	0.00740834	0	0	0	0.00302243	0.000183235	6.42678e-05	0	0	0.000662412	0	0.0107078	0	0.000503874	0	0	0	0	0	0	0	0.0225524
Leather, Furs, Down and Related Products	0.00105263	0	0	0	0	2.60353e-05	9.13163e-06	0	0	0.000404626	0	0.000449328	0	0.000307785	0	0	0	0	0	0	0	0.00224954
Timber Processing, Bamboo, Cane, Palm Fiber & Straw Products	0.0188281	0	0	0	0	0.000476177	0.000167014	0	0	0.000371995	0	0.00119936	0	0.000282964	0	0	0	0	0	0	0	0.0213256
Furniture Manufacturing	0.00404676	0	0	0	0	0.000102346	3.58967e-05	0	0	0.000401363	0	0.000404395	0	0.000305303	0	0	0	0	0	0	0	0.00529606
Papermaking and Paper Products	0.0250154	0	0	0	0	0.000632658	0.000221899	0	0	0.000261049	0	0	0	0.000198571	0	0	0	0	0	0	0	0.0263295
Printing and Record Medium Reproduction	0	0	0	0	0	0	0	0	0	0.000603676	0	0.000456241	0	0.000459196	0	0	0	0	0	0	0	0.00151911
Cultural, Educational and Sports Articles	0	0	0	0	0	0	0	0	0	0	0	0	0	0	0	0	0	0	0	0	0	0
Petroleum Processing and Coking	0.0401363	0	0	0	0	0.00894537	0.0031375	0	0	0.00150756	0	0.0163936	0	0.00114675	0	0	0	0	0	0	0	0.071267
Raw Chemical Materials and Chemical Products	0	0	0	0	0	0.00870522	0.00305327	0	0	0.000379118	0	0.000730424	0	0.000256216	0	0	0	0	0	0	0.2214	0.234524
Medical and Pharmaceutical Products	0	0	0	0	0	0.00157392	0.000552038	0	0	2.89604e-05	0	0	0	1.95721e-05	0	0	0	0	0	0	0	0.0021745
Chemical Fiber	0	0	0	0	0	0.000395019	0.000138549	0	0	0	0	0	0	0	0	0	0	0	0	0	0	0.000533567
Rubber Products	0	0	0	0	0	0	0	0	0	0	0	0	0	0	0	0	0	0	0	0	0	0
Plastic Products	0	0	0	0	0	0.00034416	0.000120711	0	0	3.55423e-05	0	2.48444e-05	0	2.40203e-05	0	0	0	0	0	0	0	0.000549278
Nonmetal Mineral Products	1.69432	7.54791e-06	0.0201668	0	0	0.038041	0.0133425	0	0	0.0105007	3.38179e-06	0.0169846	0	0.00798752	0	0	0	0	0	0	3.84309	5.64444
Smelting and Pressing of Ferrous Metals	6.42868	19.849	0.0706597	0	43.583	0.155269	0.0544591	0	0	0.00205576	8.79265e-05	0.0771566	0	0.00156375	0	0	0	0	0	0	0	70.2219
Smelting and Pressing of Nonferrous Metals	0.0122106	0	0	0	0	0.000294917	0.000103439	0	0	7.50516e-05	0	8.29529e-05	0	5.70892e-05	0	0	0	0	0	0	0	0.0128241
Metal Products	0.00608055	0	0	0	0.0236987	0.000151005	5.29634e-05	0	0	0.000261049	3.38179e-06	0.000362919	0	0.000198571	0	0	0	0	0	0	0	0.0308091
Ordinary Machinery	0.0428043	0	0	0	0.315564	0.001063	0.000372838	0	0	0.00162177	0	0.00158647	0	0.00123362	0	0	0	0	0	0	0	0.364246
Equipment for Special Purposes	0.0200221	0	0	0	0.0162884	0.00049723	0.000174398	0	0	0.00148145	2.02907e-05	0.00354624	0	0.00112689	0	0	0	0	0	0	0	0.043157
Transportation Equipment	0.00859484	0	0	0	0.0116923	0.000213445	7.48636e-05	0	0	0.000610202	4.05815e-05	0.000324899	0	0.00046416	0	0	0	0	0	0	0	0.0220153
Electric Equipment and Machinery	0.00587449	0	0	0	0	0.000145888	5.11686e-05	0	0	0.000218629	0	0	0	0.000166303	0	0	0	0	0	0	0	0.00645648
Electronic and Telecommunications Equipment	0	0	0	0	0	0	0	0	0	0	0	0	0	0	0	0	0	0	0	0	0	0
Instruments, Meters, Cultural and Office Machinery	1.80754e-06	0	0	0	0	4.48885e-08	1.57442e-08	0	0	9.78934e-06	0	0	0	7.44642e-06	0	0	0	0	0	0	0	1.91039e-05
Other Manufacturing Industry	0	0	0	0	0	0	0	0	0	7.83147e-05	3.38179e-06	0	0	5.95713e-05	0	0	0	0	0	0	0	0.000141268
Scrap and waste	0	0	0	0	0	0	0	0	0	0	0	0	0	0	0	0	0	0	0	0	0	0
Production and Supply of Electric Power, Steam and Hot Water	22.9308	0	0	0	0	0.534477	0.187462	0	0	0.00554403	3.38179e-06	0.031211	0	0.00421715	0	0	0	0	0	0	0	23.6937
Production and Supply of Gas	0	0	0	0	0	0	0	0	0	0.000495993	0	0	0	0.000377285	0	0	0	0	0	0	0	0.000873278
Production and Supply of Tap Water	0.00480769	0	0	0	0	0.000118102	4.14229e-05	0	0	0.000150103	0	4.49328e-05	0	0.000114178	0	0	0	0	0	0	0	0.00527643
Construction	0.179055	0	0	0.00422563	0.000447459	0.00179347	0	0	0	0.0605497	0.0088523	0.198515	0.020576	0.00170454	0	0	0.000840264	0	0	0	0	0.476559
Transportation, Storage, Post and Telecommunication Services	0.212511	0	0	0.00195923	0	0.000453524	0	0	0	1.02868	0.0328318	3.91455	0.0992688	0.00197045	0	0	0.137689	0	0	0	0	5.42991
Wholesale, Retail Trade and Catering Services	0.486377	0	0	0.00839101	0.00170844	0.0144854	0	0	0	0.0532166	0.0020106	0.093792	0.00209883	0.0305658	0	0	0.0291195	0	0	0	0	0.721766
Others	1.24788	0	0	0.00610696	0.00505171	0.0407426	0	0	0	0.246271	0.00325009	0.253563	0.00217133	0.0037549	0	0	0.0416475	0	0	0	0	1.85044
Urban	0.514365	0	0.197383	0.0307958	0	0.171376	0	0	0	0.0816929	3.17258e-05	0.0728702	0	0.208932	0	0	0.0848547	0	0	0	0	1.3623
Rural	1.13025	0	0.496818	0.0803569	0	0	0	0	0	0.0495394	0.00521088	0.0976361	0	0.0139893	0	0	0	0	0	0	0	1.8738

## Sheet: Zhangjiakou
	Raw Coal	Cleaned Coal	Other Washed Coal	Briquettes	Coke	Coke Oven Gas	Other Gas	Other Coking Products	Crude Oil	Gasoline	Kerosene	Diesel Oil	Fuel Oil	LPG	Refinery Gas	Other Petroleum Products	Natural Gas	Non-fossil Heat	Non-fossil Electricity	Other Energy	Process	Total
	Mt CO2	Mt CO2	Mt CO2	Mt CO2	Mt CO2	Mt CO2	Mt CO2	Mt CO2	Mt CO2	Mt CO2	Mt CO2	Mt CO2	Mt CO2	Mt CO2	Mt CO2	Mt CO2	Mt CO2	Mt CO2	Mt CO2	Mt CO2	Mt CO2	Mt CO2
Total Consumption	35.7598	0	0.223323	0.0406666	10.8796	1.07844	0	0	0	1.46855	0.0105445	2.91424	0.0243782	0.153298	0	0	0.102868	0	0	0	0.502798	53.1585
Farming, Forestry, Animal Husbandry, Fishery and Water Conservancy	0.0217914	0	0	0.000271726	7.30259e-05	0	0	0	0	0.0206096	0.000350479	0.14166	0.000703779	0.000198702	0	0	0	0	0	0	0	0.185659
Coal Mining and Dressing	0	0	0	0	0	0.118615	0	0	0	0.147251	0	0.109158	0	0	0	0	0	0	0	0	0	0.375024
Petroleum and Natural Gas Extraction	0	0	0	0	0	0	0	0	0	0	0	0	0	0	0	0	0	0	0	0	0	0
Ferrous Metals Mining and Dressing	0.18134	0	0	0	0	0.00454173	0	0	0	0.110293	0	1.25364	0	0	0	0	0	0	0	0	0	1.54982
Nonferrous Metals Mining and Dressing	0.0132711	0	0	0	0	0.000332381	0	0	0	0.00696586	0	0.0152932	0	0	0	0	0	0	0	0	0	0.0358626
Nonmetal Minerals Mining and Dressing	0.0319872	0	0	0	0	0.00080113	0	0	0	0.00832034	0	0.0401713	0	0	0	0	0	0	0	0	0	0.0812799
Other Minerals Mining and Dressing	0	0	0	0	0	0	0	0	0	0	0	0	0	0	0	0	0	0	0	0	0	0
Logging and Transport of Wood and Bamboo	0	0	0	0	0	0	0	0	0	0	0	0	0	0	0	0	0	0	0	0	0	0
Food Processing	0.117969	0	0	0	0.00578218	0.00304185	0	0	0	0.0243805	0	0.00766185	0	0	0	0	0	0	0	0	0	0.158835
Food Production	0.125905	0	0	0	0	0.00324649	0	0	0	0.00715936	0	0.000366304	0	0	0	0	0	0	0	0	0	0.136677
Beverage Production	0.0597346	0	0	0	0	0.00154027	0	0	0	0.0156732	0	0.000457879	0	0	0	0	0	0	0	0	0	0.0774059
Tobacco Processing	0.0417833	0	0	0	0	0.00107739	0	0	0	0.0238	0	0.015049	0	0	0	0	0	0	0	0	0	0.0817096
Textile Industry	0	0	0	0	0	0	0	0	0	0.00193496	0	0	0	0	0	0	0	0	0	0	0	0.00193496
Garments and Other Fiber Products	0	0	0	0	0	0	0	0	0	0	0	0	0	0	0	0	0	0	0	0	0	0
Leather, Furs, Down and Related Products	0.00240476	0	0	0	0	6.0641e-05	0	0	0	0.00851383	0	0	0	0	0	0	0	0	0	0	0	0.0109792
Timber Processing, Bamboo, Cane, Palm Fiber & Straw Products	0	0	0	0	0	0	0	0	0	0	0	0	0	0	0	0	0	0	0	0	0	0
Furniture Manufacturing	0	0	0	0	0	0	0	0	0	0	0	0	0	0	0	0	0	0	0	0	0	0
Papermaking and Paper Products	0.00507919	0	0	0	0	0.000130968	0	0	0	0	0	0	0	0	0	0	0	0	0	0	0	0.00521016
Printing and Record Medium Reproduction	0.000284581	0	0	0	0	7.33797e-06	0	0	0	0.00154797	0	0	0	0	0	0	0	0	0	0	0	0.00183989
Cultural, Educational and Sports Articles	0.000557778	0	0	0	0	1.43824e-05	0	0	0	0	0	0	0	0	0	0	0	0	0	0	0	0.00057216
Petroleum Processing and Coking	0	0	0	0	0	0	0	0	0	0	0	0	0	0	0	0	0	0	0	0	0	0
Raw Chemical Materials and Chemical Products	0.892632	0	0	0	0.18043	0.0240263	0	0	0	0.0598455	0	0.013963	0	0	0	0	0	0	0	0	0.2361	1.407
Medical and Pharmaceutical Products	0.0767638	0	0	0	0	0.0020662	0	0	0	0.0003861	0	2.98994e-05	0	0	0	0	0	0	0	0	0	0.079246
Chemical Fiber	0.00370548	0	0	0	0	9.97377e-05	0	0	0	0	0	0	0	0	0	0	0	0	0	0	0	0.00380522
Rubber Products	0	0	0	0	0	0	0	0	0	0	0	0	0	0	0	0	0	0	0	0	0	0
Plastic Products	0.000185383	0	0	0	0	4.98982e-06	0	0	0	0.0015444	0	0	0	0	0	0	0	0	0	0	0	0.00173477
Nonmetal Mineral Products	0.824568	0	0	0	0.184975	0.0188751	0	0	0	0.0427627	0	0.127107	0	0	0	0	0	0	0	0	0.266698	1.46498
Smelting and Pressing of Ferrous Metals	2.30662	0	0	0	10.4962	0.0567998	0	0	0	0.00212846	0	0.0767406	0	0	0	0	0	0	0	0	0	12.9385
Smelting and Pressing of Nonferrous Metals	0.0215722	0	0	0	0.0021674	0.00053121	0	0	0	0.0251545	0	0.0276559	0	0	0	0	0	0	0	0	0	0.0770813
Metal Products	0.0188518	0	0	0	0	0.00047732	0	0	0	0.0220586	0	0.00787553	0	0	0	0	0	0	0	0	0	0.0492632
Ordinary Machinery	0.0579211	0	0	0	0.00520543	0.00146654	0	0	0	0.0804944	0	0.0154763	0	0	0	0	0	0	0	0	0	0.160564
Equipment for Special Purposes	0.204273	0	0	0	0.00282497	0.00517209	0	0	0	0.118033	0	0.0467648	0	0	0	0	0	0	0	0	0	0.377067
Transportation Equipment	0.0194686	0	0	0	0	0.000492935	0	0	0	0.00928782	0	0.00381566	0	0	0	0	0	0	0	0	0	0.033065
Electric Equipment and Machinery	0.00858546	0	0	0	0	0.00021738	0	0	0	0.0201236	0	0.00189257	0	0	0	0	0	0	0	0	0	0.030819
Electronic and Telecommunications Equipment	0	0	0	0	0	0	0	0	0	0	0	0	0	0	0	0	0	0	0	0	0	0
Instruments, Meters, Cultural and Office Machinery	0	0	0	0	0	0	0	0	0	0	0	0	0	0	0	0	0	0	0	0	0	0
Other Manufacturing Industry	0.000231851	0	0	0	0	5.87037e-06	0	0	0	0.000773985	0	0	0	0	0	0	0	0	0	0	0	0.00101171
Scrap and waste	0	0	0	0	0	0	0	0	0	0	0	0	0	0	0	0	0	0	0	0	0	0
Production and Supply of Electric Power, Steam and Hot Water	29.6111	0	0	0	0	0.703676	0	0	0	0.293727	0	0.0582117	0	0	0	0	0	0	0	0	0	30.6667
Production and Supply of Gas	0.00410986	0	0	0	0	0.000110598	0	0	0	0.0313464	0	0.00433459	0	0	0	0	0	0	0	0	0	0.0399014
Production and Supply of Tap Water	0.0123805	0	0	0	0	0.000310073	0	0	0	0.0315399	0	0.00155679	0	0	0	0	0	0	0	0	0	0.0457872
Construction	0.0302976	0	0	0.000715014	7.5714e-05	0.000303471	0	0	0	0.0102455	0.00149789	0.0335906	0.00348164	0.000288423	0	0	0.00014218	0	0	0	0	0.0806381
Transportation, Storage, Post and Telecommunication Services	0.0407416	0	0	0.000375615	0	8.69478e-05	0	0	0	0.197214	0.00629437	0.750481	0.0190314	0.000377767	0	0	0.0263971	0	0	0	0	1.041
Wholesale, Retail Trade and Catering Services	0.132284	0	0	0.00228217	0.000464658	0.0039397	0	0	0	0.0144737	0.000546839	0.0255093	0.000570833	0.00831322	0	0	0.00791986	0	0	0	0	0.196304
Others	0.339394	0	0	0.00166096	0.00137395	0.0110811	0	0	0	0.0669802	0.000883952	0.0689635	0.000590553	0.00102125	0	0	0.0113272	0	0	0	0	0.503277
Urban	0.346013	0	0.132779	0.0207163	0	0.115285	0	0	0	0.0549548	2.1342e-05	0.0490198	0	0.140549	0	0	0.0570818	0	0	0	0	0.916421
Rural	0.205984	0	0.0905434	0.0146448	0	0	0	0	0	0.0090284	0.000949666	0.0177939	0	0.00254951	0	0	0	0	0	0	0	0.341494

[truncated: 174 more sheets: Taiyuan, Yangquan, Shuozhou, Jinzhong, Hohhot, Baotou, Chifeng, Tongliao, Shenyang, Dalian, Benxi, Dandong, Fuxin, Changchun, Jilin, Siping, Liaoyuan, Baicheng, Harbin, Qiqihaer …]
