# Supplementary material for: City-level climate change mitigation in China
Source: Sci Adv. 2018 Jun 27;4(6):eaaq0390. doi: 10.1126/sciadv.aaq0390 (PMC6021142; doi:10.1126/sciadv.aaq0390)
Supplement: http://advances.sciencemag.org/cgi/content/full/4/6/eaaq0390/DC1 [file aaq0390_TablesS1_to_S5.xlsx]

## Sheet: Table S1
	table S1. Emissions and socioeconomic index of 182 Chinese cities in 2010.
	No.	City	Province	Area	Population	GDP	Primary industry's share in GDP	Secondary industry's share in GDP	Tertiary industry's share in GDP	Per capita GDP	Industrial output	Energy sectors' share in industrial output	Heavy manufacturing's share in industrial output	Light manufacturing's share in industrial output	High-tech industries' share in industrial output	Total CO2 emissions	Emission intensity	City group
	Unit			km2	thousand	billion Yuan	%	%	%	Yuan	billion Yuan	%	%	%	%	million tons	tons/thousand ¥
	1	Beijing	Beijing	16411	18584	1411.36	0.0088	0.2401	0.7511	75943	1369.98	0.279916	0.369963	0.111582	0.238539	102.62	0.07	Service
	2	Tianjin	Tianjin	11760	12637	922.446	0.0158	0.5247	0.4595	72994	1675.18	0.218549	0.518891	0.102276	0.160285	132.01	0.14	High-tech
	3	Shijiazhuang	Hebei	15848	10028	340.102	0.1087	0.4863	0.4051	33915	565.534	0.128213	0.441692	0.381301	0.0487942	119.54	0.35	Light
	4	Tangshan	Hebei	13472	7525	446.916	0.0944	0.5814	0.3242	59389	754.503	0.158809	0.795703	0.0355153	0.00997251	194.02	0.43	Heavy
	5	Handan	Hebei	12062	9033	236.156	0.1304	0.5421	0.3275	26143	410.732	0.197089	0.682546	0.113877	0.00648917	129.57	0.55	Heavy
	6	Zhangjiakou	Hebei	36873	4292	96.6416	0.1583	0.4296	0.4121	22517	89.3484	0.21366	0.60739	0.160873	0.0180771	53.16	0.55	Heavy
	7	Taiyuan	Shanxi	6963	3540	177.805	0.017	0.4491	0.5339	50225	199.465	0.272397	0.614602	0.055792	0.0572095	86.99	0.49	Energy
	8	Yangquan	Shanxi	4570	1346	42.9377	0.0153	0.5946	0.3901	31898	54.2612	0.903674	0.0829151	0.00813279	0.00527805	32.99	0.77	Energy
	9	Changzhi	Shanxi	13896	3329	92.0234	0.0437	0.6538	0.3024	27642	143.328	0.650223	0.296273	0.0505816	0.00292245	57.41	0.62	Energy
	10	Jincheng	Shanxi	9425	2259	73.0543	0.042	0.636	0.3219	32337	85.1124	0.696229	0.244197	0.019886	0.0396885	34.63	0.47	Energy
	11	Shuozhou	Shanxi	11066	1630	67.0148	0.0605	0.5656	0.3739	41107	82.8514	0.90033	0.0597885	0.0398816	0	27.16	0.41	Energy
	12	Jinzhong	Shanxi	16392	3147	76.3837	0.085	0.5476	0.3674	24275	103.024	0.713947	0.230635	0.0484712	0.00694665	60.65	0.79	Energy
	13	Xinzhou	Shanxi	25117	3082	43.7456	0.1125	0.4459	0.4415	14193	39.3034	0.863307	0.126872	0.00982166	0	24.17	0.55	Energy
	14	Hohhot	Inner Mongolia	17224	2788	186.571	0.049	0.3639	0.5871	66929	118.852	0.31327	0.205055	0.429269	0.0524057	69	0.37	Energy
	15	Baotou	Inner Mongolia	27768	2610	246.081	0.027	0.5411	0.4319	94269	241.224	0.12511	0.778408	0.0500603	0.0464212	119.2	0.48	Heavy
	16	Wuhai	Inner Mongolia	1754	510	39.1123	0.0095	0.7172	0.2733	76653	54.532	0.669358	0.321304	0.00240341	0.00693502	21.65	0.55	Energy
	17	Chifeng	Inner Mongolia	90021	4335	108.623	0.1633	0.5124	0.3243	25059	126.584	0.18508	0.643373	0.145047	0.0264997	38.05	0.35	Heavy
	18	Tongliao	Inner Mongolia	59535	3084	117.662	0.1515	0.5862	0.2623	38157	180.975	0.139723	0.474757	0.366672	0.0188485	61.21	0.52	Light
	19	Ordos	Inner Mongolia	86752	1509	264.323	0.0268	0.5869	0.3863	175125	268.107	0.81069	0.146404	0.042906	0	131.56	0.5	Energy
	20	Ulanqab	Inner Mongolia	54492	2134	56.7602	0.1655	0.5228	0.3117	26604	67.7423	0.247343	0.430023	0.299378	0.023256	43.15	0.76	Energy
	21	Shenyang	Liaoning	12980	8046	501.754	0.0464	0.5042	0.4494	62357	961.253	0.0587059	0.561693	0.233966	0.145635	63.36	0.13	Heavy
	22	Dalian	Liaoning	12574	6638	515.816	0.0669	0.5088	0.4243	77704	770.184	0.174692	0.518301	0.188092	0.118916	73.86	0.14	High-tech
	23	Benxi	Liaoning	8411	1700	86.0367	0.0504	0.623	0.3266	50612	151.135	0.0194828	0.904347	0.0671692	0.00900095	67.02	0.78	Heavy
	24	Dandong	Liaoning	15290	2438	72.8891	0.1373	0.512	0.3507	29893	86.5087	0.0580249	0.533611	0.281151	0.127213	10.09	0.14	Light
	25	Fuxin	Liaoning	10355	1820	37.8866	0.2446	0.4182	0.3372	20819	44.7771	0.330633	0.335547	0.261202	0.0726179	34.82	0.92	Energy
	26	Changchun	Jilin	20604	7577	332.903	0.0759	0.5166	0.4074	43936	588.416	0.0694192	0.762209	0.152804	0.0155685	61.15	0.18	Heavy
	27	Jilin	Jilin	27126	4341	180.064	0.108	0.4976	0.3944	41479	210.416	0.0490433	0.683959	0.220923	0.046075	41.32	0.23	Heavy
	28	Siping	Jilin	14080	3398	77.9553	0.2713	0.4275	0.3012	22942	103.647	0.0849654	0.532793	0.367995	0.014247	21.8	0.28	Light
	29	Liaoyuan	Jilin	5140	1238	41.0143	0.1043	0.5618	0.3339	33137	58.5649	0.132662	0.485733	0.352283	0.0293227	18.44	0.45	Light
	30	Baicheng	Jilin	25745	2026	44.518	0.1874	0.4526	0.36	21973	25.9246	0.111458	0.284029	0.562698	0.0418147	7.61	0.17	Light
	31	Yanbian	Jilin	43474	2185	53.411	0	0	0.431537	24448	55.0508	0.126385	0.263683	0.548068	0.0618643	14.34	0.27	Light
	32	Harbin	Heilongjiang	53068	9918	366.485	0.1126	0.3778	0.5096	36951	230.474	0.120673	0.400649	0.412713	0.0659642	68.93	0.19	Light
	33	Qiqihaer	Heilongjiang	42469	5399	88.0457	0.2181	0.4063	0.3755	16309	83.2056	0.124045	0.694857	0.157887	0.0232108	45.61	0.52	Heavy
	34	Jixi	Heilongjiang	22531	1900	41.9493	0.2555	0.4231	0.3214	22083	28.8939	0.630263	0.184765	0.180926	0.00404588	44.11	1.05	Energy
	35	Hegang	Heilongjiang	14659	1089	25.0987	0.2645	0.466	0.2695	23044	28.4419	0.658694	0.0856415	0.255665	0	43.15	1.72	Energy
	36	Shuangyashan	Heilongjiang	23209	1512	39.635	0.3034	0.4478	0.2488	26215	36.1879	0.448373	0.241492	0.309677	0.000458127	18.84	0.48	Energy
	37	Daqing	Heilongjiang	21219	2800	290.006	0.0328	0.8224	0.1448	103576	328.796	0.823056	0.111479	0.0566701	0.00879522	106.8	0.37	Energy
	38	Yichun(hlj)	Heilongjiang	32759	1271	20.2441	0.3034	0.3925	0.3041	15924	19.4574	0.0477578	0.50088	0.439169	0.012193	8.37	0.41	Light
	39	Jiamusi	Heilongjiang	32704	2530	51.2456	0.2858	0.2613	0.453	20254	31.3938	0.154667	0.295938	0.45293	0.0964643	11.45	0.22	Light
	40	Heihe	Heilongjiang	82164	1741	26.1099	0.4478	0.1712	0.3809	14994	9.46708	0.352279	0.390672	0.257049	0	6.62	0.25	Energy
	41	Shanghai	Shanghai	6340	22565	1716.6	0.0066	0.4205	0.5728	76074	3011.44	0.0984546	0.489154	0.126187	0.286205	187.49	0.11	Service
	42	Nanjing	Jiangsu	6587	8012	513.065	0.0277	0.4537	0.5185	64037	860.95	0.10394	0.559602	0.110017	0.226441	141.08	0.27	Service
	43	Wuxi	Jiangsu	4627	6286	579.33	0.0181	0.5539	0.428	92166	1297.11	0.0242196	0.596879	0.114643	0.264259	73.77	0.13	High-tech
	44	Xuzhou	Jiangsu	11259	8632	294.214	0.0961	0.5067	0.3971	34084	511.297	0.0895353	0.489656	0.326758	0.0940501	78.56	0.27	Light
	45	Changzhou	Jiangsu	4372	4523	304.489	0.0328	0.553	0.4143	67327	739.609	0.014715	0.631154	0.14709	0.20704	48.17	0.16	High-tech
	46	Suzhou (js)	Jiangsu	8488	9919	922.891	0.0169	0.5693	0.4138	93043	2465.17	0.0199708	0.389355	0.153915	0.436759	172.99	0.19	High-tech
	47	Nantong	Jiangsu	8001	7309	346.567	0.0768	0.5507	0.3725	47419	738.316	0.0181255	0.460643	0.316415	0.204816	42.02	0.12	High-tech
	48	Lianyungang	Jiangsu	7500	4422	119.331	0.153	0.4568	0.3902	26987	193.628	0.0966708	0.556036	0.275859	0.0714344	20	0.17	Light
	49	Huaian	Jiangsu	10072	4810	138.807	0.1412	0.4662	0.3926	28861	243.911	0.0533273	0.462246	0.327342	0.157084	23.7	0.17	Light
	50	Yancheng	Jiangsu	16972	7373	233.276	0.1604	0.4701	0.3695	31640	393.834	0.0270338	0.560003	0.35277	0.0601932	24.86	0.11	Light
	51	Yangzhou	Jiangsu	6591	4478	222.949	0.0724	0.5514	0.3762	49786	575.334	0.0290005	0.531481	0.167174	0.272345	31.4	0.14	High-tech
	52	Zhenjiang	Jiangsu	3847	3141	198.764	0.041	0.5638	0.3952	63280	419.042	0.0407484	0.539364	0.180343	0.239545	44.24	0.22	High-tech
	53	Taizhou (js)	Jiangsu	5787	4644	204.872	0.074	0.5495	0.3764	44118	491.608	0.0460001	0.565155	0.206085	0.18276	25.37	0.12	Light
	54	Suqian	Jiangsu	8555	4724	106.409	0.1758	0.4503	0.3739	22525	113.737	0.0054329	0.329708	0.579157	0.0857015	6.5	0.06	Light
	55	Hangzhou	Zhejiang	16596	8520	594.917	0.035	0.4781	0.4869	69828	1107.96	0.0628269	0.484925	0.275693	0.176556	84.56	0.14	High-tech
	56	Ningbo	Zhejiang	9816	7443	516.3	0.0424	0.556	0.4015	69368	1061.87	0.181854	0.429317	0.172776	0.216053	102.1	0.2	High-tech
	57	Wenzhou	Zhejiang	11786	7830	292.504	0.032	0.5243	0.4437	37359	449.487	0.0944021	0.37477	0.281549	0.249279	29.54	0.1	High-tech
	58	Jiaxing	Zhejiang	3915	4411	230.02	0.0552	0.5824	0.3624	52143	510.285	0.0920792	0.411981	0.393994	0.101946	37.4	0.16	Light
	59	Huzhou	Zhejiang	5818	2872	130.173	0.0801	0.5493	0.3707	45323	266.653	0.0745779	0.401898	0.354192	0.169332	24.37	0.19	Light
	60	Shaoxing	Zhejiang	8279	4383	279.52	0.0535	0.5605	0.386	63770	679.719	0.04862	0.482608	0.378043	0.0907285	39.11	0.14	Light
	61	Jinhua	Zhejiang	10941	5289	211.004	0.0512	0.5147	0.4341	39897	341.179	0.0856172	0.466338	0.281135	0.16691	43.15	0.2	High-tech
	62	Zhoushan	Zhejiang	1440	968	64.4317	0.0963	0.4552	0.4485	66581	97.9052	0.024601	0.744039	0.21771	0.0136492	6.13	0.1	Heavy
	63	Taizhou (zj)	Zhejiang	9411	5893	242.645	0.0661	0.5169	0.4169	41172	363.08	0.0447438	0.582758	0.168962	0.203536	30.81	0.13	Heavy
	64	Lishui	Zhejiang	17298	2119	66.3293	0.0949	0.4954	0.4097	31296	113.907	0.0639211	0.676379	0.20236	0.0573395	8.97	0.14	Heavy
	65	Hefei	Anhui	7047	4930	270.161	0.0491	0.5392	0.4117	54796	379.902	0.0513053	0.53134	0.134736	0.282619	34.06	0.13	High-tech
	66	Wuhu	Anhui	3317	2295	110.859	0.0444	0.6518	0.3038	48306	225.101	0.0441927	0.683897	0.114687	0.157223	28.59	0.26	Heavy
	67	Bengbu	Anhui	5941	3614	63.6888	0.1884	0.4725	0.3391	17621	77.2684	0.0631675	0.627175	0.27387	0.0357877	12.36	0.19	Heavy
	68	Huainan	Anhui	2585	2317	60.3549	0.0778	0.6442	0.278	26049	78.893	0.709456	0.202286	0.0797429	0.00851494	53.28	0.88	Energy
	69	Maanshan	Anhui	1686	1289	81.1015	0.0351	0.6949	0.27	62942	135.758	0.0712012	0.82166	0.0800453	0.0270932	55.43	0.68	Heavy
	70	Huaibei	Anhui	2741	2069	46.1604	0.0876	0.6464	0.2661	22309	88.1412	0.537573	0.24446	0.201077	0.0168898	38.6	0.84	Energy
	71	Tongling	Anhui	1113	724	46.67	0.0207	0.7274	0.2519	64496	110.423	0.0667412	0.78114	0.0164117	0.135708	18.9	0.41	Heavy
	72	Anqing	Anhui	15318	5311	98.811	0.1574	0.5303	0.3123	18604	131.594	0.22766	0.393817	0.338783	0.0397408	18.2	0.18	Light
	73	Huangshan	Anhui	9807	1484	30.932	0.1272	0.4409	0.432	20846	33.069	0.0146814	0.471324	0.367153	0.146841	1.58	0.05	Light
	74	Chuzhou	Anhui	13523	3998	69.565	0.2134	0.4916	0.295	17400	105.297	0.0461931	0.423603	0.260208	0.269997	11.36	0.16	Light
	75	Fuyang	Anhui	9775	7960	72.1814	0.2734	0.3917	0.3349	9068	70.3701	0.221115	0.198964	0.322774	0.257147	13.02	0.18	Energy
	76	Suzhou (ah)	Anhui	9787	6542	65.057	0.2789	0.3788	0.3423	9945	67.6918	0.157146	0.233902	0.584698	0.024253	20.68	0.32	Light
	77	Chaohu	Anhui	9394	3897	62.9733	0.1864	0.4946	0.319	16158	82.6174	0.0562111	0.398473	0.222176	0.323141	20.07	0.32	High-tech
	78	Lu'an	Anhui	17976	5612	67.6121	0.2356	0.4226	0.3418	12047	83.27	0.0496347	0.385366	0.468948	0.0960515	8.37	0.12	Light
	79	Bozhou	Anhui	8374	4970	51.278	0.2675	0.3736	0.359	10318	32.4334	0.157504	0.198505	0.628222	0.0157695	6.92	0.13	Light
	80	Xuancheng	Anhui	12323	2533	52.57	0.1683	0.4721	0.3595	20754	106.776	0.0600202	0.652703	0.226247	0.0610292	11.69	0.22	Heavy
	81	Fuzhou (fj)	Fujian	13066	6993	312.341	0.0905	0.4488	0.4606	44667	454.541	0.0902949	0.380408	0.276416	0.252881	37.99	0.12	High-tech
	82	Xiamen	Fujian	1573	3531	206.007	0.0112	0.4973	0.4915	58337	368.895	0.026572	0.334292	0.18677	0.452366	11.85	0.06	High-tech
	83	Putian	Fujian	4119	2819	85.0326	0.1033	0.5611	0.3356	30161	126.653	0.0786667	0.233898	0.498425	0.189011	6.86	0.08	Light
	84	Quanzhou	Fujian	11015	8000	356.497	0.0371	0.6016	0.3613	44563	626.041	0.142433	0.307007	0.478143	0.0724165	39.52	0.11	Light
	85	Nanping	Fujian	26308	2773	72.8653	0.2189	0.4183	0.3628	26279	77.7445	0.0717184	0.318472	0.50443	0.10538	7.49	0.1	Light
	86	Longyan	Fujian	19063	2561	99.0897	0.1301	0.5325	0.3374	38698	117.734	0.153093	0.51601	0.29073	0.0401666	33.57	0.34	Light
	87	Ningde	Fujian	13452	2931	73.861	0.185	0.4295	0.3856	25200	91.7454	0.103583	0.52497	0.204764	0.166683	10.32	0.14	Heavy
	88	Nanchang	Jiangxi	7402	5027	220.011	0.0548	0.5327	0.4125	43769	277.32	0.122525	0.396802	0.357264	0.123408	39.95	0.18	Light
	89	Jingdezhen	Jiangxi	5256	1583	46.15	0.0825	0.6078	0.3097	29155	68.7169	0.167274	0.5764	0.142909	0.113417	12.08	0.26	Heavy
	90	Pingxiang	Jiangxi	3824	1852	52.039	0.0813	0.6331	0.2856	28106	119.794	0.136108	0.753074	0.0760093	0.0348096	25.97	0.5	Heavy
	91	Jiujiang	Jiangxi	18823	4721	103.206	0.095	0.5617	0.3433	21862	149.775	0.195957	0.448839	0.273494	0.0817092	24.93	0.24	Light
	92	Xinyu	Jiangxi	3178	1137	63.1221	0.06	0.639	0.301	55492	119.878	0.0389959	0.789976	0.095776	0.0752517	29.37	0.47	Heavy
	93	Yingtan	Jiangxi	3560	1121	34.4886	0.0951	0.6278	0.2771	30769	118.02	0.0137738	0.869304	0.0199833	0.0969385	4.8	0.14	Heavy
	94	Ganzhou	Jiangxi	39379	8405	111.974	0.1892	0.4436	0.3672	13322	127.463	0.0465238	0.569811	0.275952	0.107713	15.16	0.14	Heavy
	95	Ji'an	Jiangxi	25283	4813	72.0525	0.1985	0.5048	0.2967	14969	113.493	0.0579784	0.457109	0.29311	0.191802	9.62	0.13	Light
	96	Yichun (jx)	Jiangxi	18669	5412	87.0001	0.1896	0.5658	0.2447	16075	123.998	0.106368	0.455528	0.369438	0.0686652	24.57	0.28	Light
	97	Fuzhou (jx)	Jiangxi	18820	3917	63.0012	0.1902	0.4991	0.3106	16083	73.4741	0.0192622	0.540899	0.345123	0.0947156	4.05	0.06	Light
	98	Shangrao	Jiangxi	22791	6557	90.1003	0.1686	0.5096	0.3218	13741	117.591	0.106443	0.582595	0.137886	0.173077	17.16	0.19	Heavy
	99	Jinan	Shandong	8177	6746	391.053	0.055	0.4187	0.5262	57966	448.561	0.11693	0.638622	0.134288	0.110161	64.88	0.17	Service
	100	Qingdao	Shandong	10978	8608	566.619	0.0489	0.4869	0.4643	65827	1066.28	0.0990373	0.457561	0.258013	0.185389	84.73	0.15	High-tech
	101	Zibo	Shandong	5965	4522	286.675	0.0367	0.6162	0.347	63397	774.234	0.175524	0.646471	0.130732	0.0472735	89.25	0.31	Heavy
	102	Dongying	Shandong	7923	2027	235.994	0.037	0.7255	0.2374	116448	603.786	0.314193	0.451807	0.164928	0.0690722	51.08	0.22	Energy
	103	Weifang	Shandong	16140	9019	309.092	0.1069	0.5566	0.3365	34273	752.922	0.0931106	0.506869	0.34949	0.0505301	67.88	0.22	Light
	104	Taian	Shandong	7762	5487	205.168	0.0952	0.5359	0.3689	37390	377.007	0.237702	0.477745	0.192236	0.0923165	63.95	0.31	Heavy
	105	Linyi	Shandong	17191	10048	239.999	0.11	0.5026	0.3874	23886	459.353	0.0750131	0.461852	0.425481	0.0376534	59.51	0.25	Light
	106	Heze	Shandong	12239	8268	122.709	0.1794	0.5285	0.292	14841	253.203	0.148283	0.300236	0.46673	0.0847506	20.69	0.17	Light
	107	Zhengzhou	Henan	7446	8090	404.089	0.0308	0.5617	0.4074	49947	591.376	0.130348	0.656531	0.175284	0.0378371	76.34	0.19	Heavy
	108	Luoyang	Henan	15200	6488	232.025	0.0809	0.6018	0.3174	35762	413.231	0.191655	0.680458	0.0915979	0.0362892	66.97	0.29	Heavy
	109	Pingdingshan	Henan	7904	4904	131.084	0.0875	0.6633	0.2492	26730	200.316	0.409129	0.408338	0.117852	0.0646804	59.65	0.46	Energy
	110	Hebi	Henan	2182	1504	42.9119	0.1138	0.7037	0.1826	28531	98.9097	0.173398	0.466766	0.300794	0.0590422	23.86	0.56	Energy
	111	Xinxiang	Henan	8169	5614	118.994	0.1321	0.5769	0.291	21196	217.332	0.0895673	0.486277	0.338388	0.0857681	32.42	0.27	Light
	112	Jiaozuo	Henan	4071	3483	124.593	0.0813	0.6865	0.2322	35767	288.588	0.0641753	0.579553	0.318881	0.037391	37.71	0.3	Light
	113	Puyang	Henan	4266	3559	77.5404	0.1388	0.6646	0.1966	21787	138.527	0.207974	0.327026	0.334289	0.130711	16.92	0.22	Energy
	114	Xuchang	Henan	4996	4311	131.649	0.1139	0.6851	0.201	30536	249.665	0.172499	0.400528	0.286478	0.140495	29.83	0.23	Light
	115	Sanmenxia	Henan	10496	2232	87.4416	0.0801	0.6852	0.2347	39176	203.985	0.140014	0.797779	0.0526111	0.00959616	112.7	1.29	Heavy
	116	Nanyang	Henan	26509	10203	195.336	0.2054	0.5207	0.2739	19145	249.521	0.153791	0.386754	0.388534	0.0709211	155.74	0.8	Light
	117	Shangqiu	Henan	10704	7582	114.379	0.2619	0.4652	0.2729	15085	135.944	0.247936	0.24596	0.466677	0.0394279	46.87	0.41	Light
	118	Xinyang	Henan	18847	6447	109.183	0.2638	0.4221	0.3141	16936	111.756	0.0791191	0.442049	0.433584	0.0452473	19.77	0.18	Light
	119	Zhoukou	Henan	11959	9489	122.83	0.2977	0.4542	0.2481	12944	150.071	0.0489237	0.207606	0.724517	0.0189526	44.65	0.36	Light
	120	Zhumadian	Henan	15083	7464	105.371	0.2758	0.4188	0.3054	14117	113.777	0.0803336	0.408735	0.501869	0.00906242	71.54	0.68	Light
	121	Wuhan	Hubei	8494	9440	556.593	0.0306	0.4551	0.5144	58961	642.459	0.134117	0.497042	0.159089	0.209752	101.41	0.18	Service
	122	Huangshi	Hubei	4586	2428	69.012	0.0777	0.5722	0.3501	28427	119.757	0.0455506	0.851984	0.0908506	0.0116152	29.98	0.43	Heavy
	123	Shiyan	Hubei	23680	3464	73.678	0.1056	0.5457	0.3487	21267	128.04	0.0422794	0.912975	0.0408692	0.00387647	20.14	0.27	Heavy
	124	Yichang	Hubei	21084	4053	154.732	0.1141	0.5753	0.3107	38181	211.874	0.138651	0.557035	0.257897	0.0464175	25	0.16	Heavy
	125	Xiangyang	Hubei	19724	5500	153.827	0.1526	0.5189	0.3285	27969	229.881	0.0222059	0.628125	0.289326	0.0603437	21.98	0.14	Light
	126	Ezhou	Hubei	1594	1042	39.529	0.1302	0.5853	0.2846	37943	63.31	0.0574131	0.781004	0.131831	0.0297518	24.16	0.61	Heavy
	127	Jinmen	Hubei	12404	2862	73.007	0.1987	0.4837	0.3176	25509	120.011	0.245893	0.413898	0.321798	0.0184107	26.07	0.36	Light
	128	Jinzhou	Hubei	14092	5692	83.71	0.276	0.3886	0.3353	14707	89.757	0.0210893	0.484775	0.429197	0.0649385	11.89	0.14	Light
	129	Xianning	Hubei	9861	2463	52.033	0.1941	0.457	0.349	21129	63.3395	0.0302655	0.519563	0.40164	0.0485321	11.07	0.21	Light
	130	Suizhou	Hubei	9636	2185	40.166	0.2155	0.4523	0.3322	18381	50.9763	0.00134069	0.56345	0.390793	0.0444166	3.22	0.08	Light
	131	Enshizhou	Hubei	24111	2766	35.113	0	0	0.406003	12696	22.6553	0.288298	0.16741	0.504875	0.0394172	8.24	0.23	Light
	132	Changsha	Hunan	11816	6844	454.706	0.0444	0.536	0.4196	66443	416.543	0.0417429	0.604403	0.280494	0.0733601	52.97	0.12	Light
	133	Xiangtan	Hunan	5015	2766	89.4005	0.1074	0.5586	0.334	32321	149.625	0.068156	0.607051	0.163508	0.161285	32.07	0.36	Heavy
	134	Hengyang	Hunan	15299	6956	142.034	0.1862	0.4546	0.3592	20419	188.325	0.131763	0.565253	0.215815	0.0871689	15.38	0.11	Heavy
	135	Shaoyang	Hunan	20830	6948	72.7289	0.2389	0.3823	0.3789	10468	71.2701	0.101663	0.417391	0.395115	0.0858315	14.61	0.2	Light
	136	Yueyang	Hunan	15087	5476	153.936	0.14	0.5419	0.318	28110	278.433	0.181254	0.363196	0.38687	0.0686798	21.41	0.14	Light
	137	Changde	Hunan	18190	5618	149.157	0.1878	0.4594	0.3528	26551	126.267	0.0642616	0.355901	0.547654	0.0321838	23.51	0.16	Light
	138	Zhangjiajie	Hunan	9516	1493	24.2478	0.1288	0.2477	0.6235	16238	10.8944	0.186683	0.368076	0.397236	0.0480052	4.6	0.19	Light
	139	Yiyang	Hunan	12144	4230	71.2275	0.228	0.4049	0.3671	16839	80.809	0.0708349	0.364795	0.423504	0.140867	15.28	0.21	Light
	140	Chenzhou	Hunan	19699	4505	108.176	0.1172	0.5495	0.3333	24015	144.008	0.196409	0.641914	0.122263	0.0394137	28.75	0.27	Heavy
	141	Huaihua	Hunan	27624	4696	67.4923	0.1444	0.428	0.4276	14371	69.9892	0.156232	0.4855	0.335339	0.0229296	15.26	0.23	Light
	142	Xiangxi	Hunan	15462	2531	30.3536	0	0	0.439138	11991	26.5002	0.156782	0.751464	0.0912981	0.000455845	3.64	0.12	Heavy
	143	Guangzhou	Guangdong	7434	10372	1074.83	0.0175	0.3724	0.6101	103625	1383.12	0.114695	0.513364	0.178243	0.193698	100.5	0.09	Service
	144	Shaoguan	Guangdong	18463	2971	68.3103	0.1404	0.4178	0.4418	22995	77.3368	0.122605	0.614601	0.203846	0.0589476	22.73	0.33	Heavy
	145	Shenzhen	Guangdong	1992	8965	958.151	0.0007	0.4721	0.5272	106880	1852.68	0.117552	0.13283	0.388929	0.360689	38.65	0.04	Service
	146	Zhuhai	Guangdong	1711	1498	120.86	0.0268	0.5477	0.4255	80697	297.618	0.0744045	0.261576	0.113555	0.550465	13	0.11	High-tech
	147	Shantou	Guangdong	2064	5123	120.897	0.0534	0.561	0.3856	23600	189.757	0.10281	0.276194	0.507024	0.113972	24.43	0.2	Light
	148	Jiangmen	Guangdong	9568	4209	157.042	0.0745	0.5554	0.3701	37313	382.891	0.0533622	0.520663	0.264857	0.161118	30.94	0.2	High-tech
	149	Maoming	Guangdong	11458	6227	149.209	0.184	0.3959	0.4201	23961	136.015	0.666186	0.183494	0.13864	0.0116796	27.8	0.19	Energy
	150	Huizhou	Guangdong	11343	3986	172.995	0.0592	0.5894	0.3515	43397	390.517	0.204587	0.220835	0.0991318	0.475446	23.59	0.14	High-tech
	151	Heyuan	Guangdong	15642	2915	47.514	0.1272	0.5145	0.3583	16301	83.2732	0.0547783	0.496161	0.173491	0.27557	9.41	0.2	High-tech
	152	Yangjiang	Guangdong	7946	2397	63.9839	0.2192	0.4245	0.3562	26694	69.3457	0.100395	0.505754	0.304417	0.0894345	15.83	0.25	Light
	153	Zhongshan	Guangdong	1800	2523	185.065	0.0274	0.5804	0.3922	73348	502.363	0.0528967	0.280968	0.276152	0.389984	17.21	0.09	High-tech
	154	Yunfu	Guangdong	7779	2446	40.0974	0.2512	0.4118	0.337	16391	46.6342	0.099063	0.531981	0.206596	0.16236	17.86	0.45	High-tech
	155	Nanning	Guangxi	22112	7026	180.026	0.1358	0.3621	0.5021	25622	128.54	0.076433	0.34467	0.475369	0.103529	23.38	0.13	Light
	156	Liuzhou	Guangxi	18617	3734	131.531	0.0832	0.6386	0.2782	35230	238.879	0.0364188	0.850815	0.0953494	0.0174164	48.95	0.37	Heavy
	157	Guigang	Guangxi	10602	4346	54.4657	0.1984	0.4558	0.3458	12531	47.0299	0.13025	0.498112	0.352636	0.0190013	36.76	0.67	Light
	158	Laibin	Guangxi	13411	2204	40.4888	0.2416	0.4742	0.2841	18369	36.828	0.279991	0.429564	0.290445	0	21.15	0.52	Light
	159	Chongqing	Chongqing	82829	28720	792.558	0.0865	0.55	0.3635	27596	914.355	0.103733	0.644701	0.149187	0.10238	147.5	0.19	Heavy
	160	Chengdu	Sichuan	12132	11444	555.133	0.0514	0.4469	0.5017	48510	580.973	0.0429564	0.46498	0.278442	0.213621	41.63	0.07	High-tech
	161	Zigong	Sichuan	4373	2810	64.7725	0.1307	0.5725	0.2967	23053	110.817	0.0628232	0.695628	0.215972	0.0255767	11.53	0.18	Heavy
	162	Panzhihua	Sichuan	7440	1233	52.3988	0.041	0.7379	0.2211	42499	95.3249	0.237957	0.738449	0.0166949	0.00689926	81.23	1.55	Heavy
	163	Deyang	Sichuan	5911	3636	92.1268	0.1654	0.5782	0.2563	25335	160.141	0.0254123	0.647637	0.228181	0.0987691	12.23	0.13	Heavy
	164	Mianyang	Sichuan	20249	4788	96.0215	0.1734	0.4877	0.3389	20053	126.753	0.0346651	0.347045	0.25207	0.36622	16.57	0.17	Light
	165	Guiyang	Guizhou	8034	4305	112.182	0.0509	0.4073	0.5418	26057	105.835	0.144955	0.502694	0.278232	0.0741183	40.44	0.36	Light
	166	Zunyi	Guizhou	30762	6141	90.8757	0.1543	0.4178	0.4279	14799	79.3719	0.250851	0.294771	0.443133	0.011245	23.61	0.26	Light
	167	Kunming	Yunnan	21015	6320	212.037	0.0567	0.4532	0.4901	33550	243.613	0.101711	0.636125	0.223968	0.0381963	80.9	0.38	Heavy
	168	Xi'an	Shaanxi	10108	8454	324.149	0.0432	0.4348	0.522	38341	312.536	0.111811	0.573968	0.152382	0.161838	55.72	0.17	Service
	169	Baoji	Shaanxi	18131	3736	97.609	0.1068	0.6295	0.2638	26124	131.686	0.0561582	0.713586	0.17764	0.0526159	26.56	0.27	Heavy
	170	Xianyang	Shaanxi	10196	4888	109.868	0.185	0.5218	0.2932	22477	133.535	0.377411	0.287233	0.243982	0.0913741	26.78	0.24	Energy
	171	Yulin	Shaanxi	43578	3347	175.667	0.0525	0.6864	0.2611	52480	195.999	0.908137	0.0740164	0.0174063	0.000440709	54.08	0.31	Energy
	172	Lanzhou	Gansu	13086	3236	110.039	0.0307	0.4809	0.4884	34009	159.26	0.422206	0.44955	0.101247	0.0269968	43.07	0.39	Energy
	173	Jiayuguan	Gansu	2935	221	18.4319	0.0134	0.8016	0.185	83425	51.558	0.0478869	0.943443	0.00535309	0.00331659	22.85	1.24	Heavy
	174	Baiyin	Gansu	21158	1760	31.1183	0.121	0.5499	0.3291	17680	42.9906	0.326093	0.630674	0.0378252	0.00540734	22	0.71	Heavy
	175	Wuwei	Gansu	33238	2154	22.8768	0.2643	0.4001	0.3356	10621	17.5516	0.180796	0.225838	0.591329	0.00203638	4.9	0.21	Light
	176	Xining	Qinghai	7655	2210	62.828	0.0389	0.5105	0.4505	28428	75.1221	0.155292	0.705664	0.119211	0.0198335	28.01	0.45	Heavy
	177	Yinchuan	Ningxia	9025	1853	76.9423	0.0526	0.501	0.4464	41520	93.5564	0.545076	0.219477	0.185665	0.0497821	95.48	1.24	Energy
	178	Urumchi	Xinjiang	13788	3110	133.852	0.0149	0.4486	0.5365	43039	167.272	0.407845	0.395698	0.055149	0.141308	58.99	0.44	Energy
	179	Karamay	Xinjiang	9548	586	71.1353	0.0049	0.8975	0.0976	121387	133.04	0.955892	0.0426352	0.00131619	0.000156592	61.14	0.86	Energy
	180	Aletai	Xinjiang	117972	602	13.4864	0	0	0.346277	22406	7.87121	0.11793	0.856884	0.0251866	0	4.52	0.33	Heavy
	181	Bayinguoleng	Xinjiang	471526	1363	64.0138	0	0	0.185605	46955	56.2899	0.669019	0.234559	0.0958785	0.000543615	17.96	0.28	Energy
	182	Tulufan	Xinjiang	69759	613	18.2787	0	0	0.231089	29828	3.7145	0.178002	0.747603	0.0743949	0	11.1	0.61	Heavy

## Sheet: Table S2
table S2. Sectoral categories by the Chinese National Administration for Quality Supervision and Inspection and Quarantine.
No. (j)	Socioeconomic sectors	Category
1	Farming, Forestry, Animal Husbandry, Fishery and Water Conservancy	Farming sector
2	Coal Mining and Dressing	Industry sectors	Energy production
3	Petroleum and Natural Gas Extraction		Energy production
4	Ferrous Metals Mining and Dressing		Heavy manufacturing
5	Nonferrous Metals Mining and Dressing		Heavy manufacturing
6	Non-metal Minerals Mining and Dressing		Heavy manufacturing
7	Other Minerals Mining and Dressing		Heavy manufacturing
8	Food Processing		Light manufacturing
9	Food Production		Light manufacturing
10	Beverage Production		Light manufacturing
11	Tobacco Processing		Light manufacturing
12	Textile Industry		Light manufacturing
13	Garments and Other Fibre Products		Light manufacturing
14	Leather, Furs, Down and Related Products		Light manufacturing
15	Timber Processing, Bamboo, Cane, Palm Fibre & Straw Products		Light manufacturing
16	Furniture Manufacturing		Light manufacturing
17	Papermaking and Paper Products		Light manufacturing
18	Printing and Record Medium Reproduction		Light manufacturing
19	Cultural, Educational and Sports Articles		Light manufacturing
20	Petroleum Processing and Coking		Energy production
21	Raw Chemical Materials and Chemical Products		Heavy manufacturing
22	Medical and Pharmaceutical Products		Light manufacturing
23	Chemical Fibre		Heavy manufacturing
24	Rubber Products		Heavy manufacturing
25	Plastic Products		Heavy manufacturing
26	Non-metal Mineral Products		Heavy manufacturing
27	Smelting and Pressing of Ferrous Metals		Heavy manufacturing
28	Smelting and Pressing of Nonferrous Metals		Heavy manufacturing
29	Metal Products		Heavy manufacturing
30	Ordinary Machinery		Heavy manufacturing
31	Equipment for Special Purposes		Heavy manufacturing
32	Transportation Equipment manufacturing		Heavy manufacturing
33	Electric Equipment and Machinery		High-tech industry
34	Electronic and Telecommunications Equipment		High-tech industry
35	Instruments, Meters, Cultural and Office Machinery		High-tech industry
36	Other Manufacturing Industry		High-tech industry
37	Scrap and waste		High-tech industry
38	Production and Supply of Electric Power, Steam and Hot Water		Energy production
49	Production and Supply of Gas		Energy production
40	Production and Supply of Tap Water		Heavy manufacturing
41	Construction	Construction
42	Transportation, Storage, Post and Telecommunication Services	Services sectors
43	Wholesale, Retail Trade and Catering Services
44	Other service sectors
45	Urban	Residential usage
46	Rural

## Sheet: Table S3
	table S3. Fossil fuel types and emission factors used in this study.his study.
	No. (t)	Fossil fuel types
	1	Raw coal	0.21	96.51
	2	Cleaned coal	0.26	96.51
	3	Other washed coal	0.15	96.51
	4	Briquettes	0.18	96.51
	5	Coke	0.28	115.07
	6	Coke oven gas	1.61	78.8
	7	Other gas	0.83	78.8
	8	Other coking products	0.28	100.64
	9	Crude oil	0.43	73.63
	10	Gasoline	0.44	69.3
	11	Kerosene	0.44	71.87
	12	Diesel oil	0.43	74.07
	13	Fuel oil	0.43	77.37
	14	Liquefied petroleum gas (LPG)	0.51	63.07
	15	Refinery gas	0.47	73.33
	16	Other petroleum products	0.43	74.07
	17	Nature gas	3.89	56.17

## Sheet: Table S4
table S4. Industry processes involved in this study and related emission factors.
No. (t)	Industry process		Allocation sectors
1	Ammonia production	1.5	Raw Chemical Materials and Chemical Products
2	Soda Ash production	0.415	Raw Chemical Materials and Chemical Products
3	Cement production	0.4985	Non-metal Mineral Products
4	Lime production	0.683	Non-metal Mineral Products
5	Ferrochromium production	1.3	Smelting and Pressing of Ferrous Metals
6	Silicon metal production	4.3	Smelting and Pressing of Ferrous Metals
7	Ferro-unclassified production	4	Smelting and Pressing of Ferrous Metals

## Sheet: Table S5
table S5. Energy balance tables in China energy statistical system.
Item	Raw coal	Cleaned coal	Other washed coal	Briquettes	Coke	Coke oven gas	Other gas	Other coking products	Crude oil	Gasoline	Kerosene	Diesel oil	Fuel oil	Liquefied petroleum gas (LPG)	Refinery gas	Other petroleum products	Nature gas
Total Primary Energy Supply
Indigenous Production
Recovery of Energy
Import
Domestic Airplanes & Ships Refuelling Abroad
Export
Domestic Airplanes & Ships Refuelling in China
Stock Change
Input & Output of Transformation
Thermal Power
Heating Supply
Coal Washing
Coking
Petroleum Refineries
Gas Work
Natural Gas Liquefaction
Briquettes
Loss
Total Final Consumption
Farming, Forestry, Animal Husbandry, Fishery Conservancy
Industry
Non-Energy Use
Construction
Transport, Storage and Post
Wholesale, Retail Trade and Hotel, Restaurants
Other
Residential Consumption
Urban
Rural
Statistical Difference
Total Energy Consumption
